# Supplementary material for: [2,6-Bis(6-methyl­quinolin-2-yl)pyridine-κ3 N,N′,N′′]dichloridomanganese(II)
Source: Acta Crystallogr Sect E Struct Rep Online. 2010 Sep 25;66(Pt 10):m1298. doi: 10.1107/S1600536810037037 (PMC2983179; doi:10.1107/S1600536810037037)
Supplement: Supplementary file 2 [file e-66-m1298-Isup2.hkl]

# 
# h,k,l, Fc-squared, Fo-squared, sigma(Fo-squared) and status flag 
# 
data_I
_shelx_title '  P-1' 
_shelx_refln_list_code          4 
_shelx_F_calc_maximum      242.62 
_exptl_crystal_F_000       498.00 
_reflns_d_resolution_high  0.7697 
 
loop_ 
 _symmetry_equiv_pos_as_xyz 
 'x, y, z' 
 '-x, -y, -z' 
 
_cell_length_a     9.6763 
_cell_length_b    10.3721 
_cell_length_c    10.5757 
_cell_angle_alpha  95.099 
_cell_angle_beta   97.499 
_cell_angle_gamma  95.411 
 
_shelx_F_squared_multiplier     1.000 
 
loop_ 
 _refln_index_h 
 _refln_index_k 
 _refln_index_l 
 _refln_F_squared_calc 
 _refln_F_squared_meas 
 _refln_F_squared_sigma 
 _refln_observed_status 
   2   0   0     2558.26     3322.90     38.16 o 
   3   0   0      110.62      103.45      3.95 o 
   4   0   0     1829.46     1917.41     25.12 o 
   5   0   0      432.53      520.60     14.38 o 
   6   0   0      437.04      450.19      9.63 o 
   7   0   0       52.59       56.30      9.46 o 
   8   0   0       42.23       57.95     10.56 o 
   9   0   0      212.94      165.90     28.07 o 
  10   0   0      901.62      825.76     29.99 o 
  11   0   0        0.00      -12.83      9.02 o 
  12   0   0       95.30       96.53     25.83 o 
 -12   1   0       23.89       94.64     33.27 o 
 -11   1   0      207.49      247.17     41.78 o 
 -10   1   0        5.88       11.02      8.55 o 
  -9   1   0      436.68      382.67     19.33 o 
  -8   1   0       30.04       37.34     13.01 o 
  -7   1   0      231.94      301.63     16.33 o 
  -6   1   0      169.66      207.65     12.92 o 
  -5   1   0        4.31       22.85      6.05 o 
  -4   1   0      269.62      353.15     12.42 o 
  -3   1   0     1267.21     1507.72     41.22 o 
  -2   1   0        2.16        7.28      2.06 o 
  -1   1   0       88.10       21.03      1.74 o 
   0   1   0      851.74      451.83     12.80 o 
   1   1   0       46.29       96.45     10.13 o 
   2   1   0     3104.85     3019.13     35.82 o 
   3   1   0      171.12      204.54      6.12 o 
   4   1   0      204.69      197.93      6.66 o 
   5   1   0     1755.06     1824.19     26.09 o 
   6   1   0        0.29       14.91      3.28 o 
   7   1   0      207.48      206.72      8.04 o 
   8   1   0      181.76      156.17     14.55 o 
   9   1   0        0.67        8.85      8.76 o 
  10   1   0       38.69       26.34     10.69 o 
  11   1   0      249.41      283.33     23.91 o 
  12   1   0       66.83       72.58     15.52 o 
 -12   2   0      329.62      391.15     91.47 o 
 -11   2   0       55.58       71.94     32.84 o 
 -10   2   0      133.99      134.15     20.67 o 
  -9   2   0      402.48      374.32     20.46 o 
  -8   2   0     1795.37     1712.89     40.89 o 
  -7   2   0       96.29      101.90     11.36 o 
  -5   2   0      433.37      452.98     15.61 o 
  -4   2   0       66.55       67.21      2.88 o 
  -3   2   0      959.28      856.00     12.72 o 
  -2   2   0     5840.90     6630.68    138.19 o 
  -1   2   0     1004.34     1206.74     15.81 o 
   0   2   0     6360.81     6213.23    128.75 o 
   1   2   0      393.43      175.06      7.48 o 
   2   2   0      131.99       81.48      4.62 o 
   3   2   0     1746.40     1913.14     26.11 o 
   4   2   0      906.28      963.64     16.49 o 
   5   2   0       51.42       80.07      5.68 o 
   6   2   0      938.37      996.71     18.72 o 
   7   2   0       64.96       75.66      6.43 o 
   8   2   0        0.45        1.94      8.38 o 
   9   2   0       85.73       58.63     11.88 o 
  10   2   0      242.42      204.55     24.64 o 
  11   2   0      115.27      137.55     18.06 o 
  12   2   0       51.78       85.53     21.88 o 
 -12   3   0       64.87      194.80     90.80 o 
 -11   3   0      370.40      359.73     23.16 o 
 -10   3   0      186.18      134.39     60.23 o 
  -9   3   0       34.30        4.98     14.21 o 
  -8   3   0      460.17      457.90     21.08 o 
  -7   3   0      194.54      221.44     14.35 o 
  -6   3   0      573.27      593.06     28.98 o 
  -5   3   0       91.83       80.28      3.86 o 
  -4   3   0       83.60      156.15      5.59 o 
  -3   3   0     2263.55     2177.77     28.21 o 
  -2   3   0     3653.27     3563.88     54.85 o 
  -1   3   0     1761.22     1730.94     23.72 o 
   0   3   0     1705.23     1527.61     22.95 o 
   1   3   0      259.80      326.82     12.01 o 
   2   3   0      333.09      234.99     39.65 o 
   3   3   0     3946.97     3941.04     49.23 o 
   4   3   0      283.59      245.66      8.96 o 
   5   3   0     3464.66     3483.74     46.48 o 
   6   3   0       80.71       97.88      7.39 o 
   7   3   0       33.28       40.68      5.87 o 
   8   3   0      334.55      287.70     18.96 o 
   9   3   0      276.12      279.39     21.07 o 
  10   3   0      220.55      173.87     18.53 o 
  11   3   0       75.73       50.22     19.29 o 
 -12   4   0       45.24       19.04     13.18 o 
 -11   4   0       73.54       67.43     13.89 o 
 -10   4   0       20.50        3.25      9.45 o 
  -9   4   0      110.62      104.69     13.35 o 
  -8   4   0       35.96       50.82     13.74 o 
  -7   4   0     1768.10     1696.93     61.63 o 
  -6   4   0     1440.12     1443.29     90.25 o 
  -5   4   0        0.65       -1.70      2.38 o 
  -4   4   0        1.29        7.03      2.68 o 
  -3   4   0        1.67        6.97      2.58 o 
  -2   4   0     8044.87     7976.97     90.96 o 
  -1   4   0     2767.35     2700.83     33.69 o 
   0   4   0       50.92       44.03      6.48 o 
   1   4   0     4685.40     4684.09     64.84 o 
   2   4   0       22.03        8.47      2.88 o 
   3   4   0      141.09      229.00      8.83 o 
   4   4   0     1992.13     2143.89     31.88 o 
   5   4   0     1227.70     1291.55     23.56 o 
   6   4   0      462.47      424.70     13.29 o 
   7   4   0     1662.15     1693.40     30.20 o 
   8   4   0      566.03      579.96     39.54 o 
   9   4   0       40.72       35.41     11.89 o 
  10   4   0       16.62        9.65     11.55 o 
  11   4   0      206.16      227.67     23.12 o 
 -11   5   0       15.19       21.02     11.79 o 
 -10   5   0      140.96      172.58     17.48 o 
  -9   5   0      674.36      657.55     26.11 o 
  -8   5   0      345.09      366.10     19.25 o 
  -7   5   0       33.36       51.04     13.41 o 
  -6   5   0       55.20       67.91      9.80 o 
  -5   5   0        2.47        3.28      3.00 o 
  -4   5   0      358.82      404.53     10.35 o 
  -3   5   0      337.42      299.62     11.51 o 
  -2   5   0     1021.98      909.29     15.33 o 
  -1   5   0      110.88      121.30      5.06 o 
   0   5   0      798.74      792.08     13.79 o 
   1   5   0     4074.71     4118.48     58.93 o 
   2   5   0     2925.12     3095.22     47.27 o 
   3   5   0     2421.52     2427.14     45.55 o 
   4   5   0     1250.85     1217.49     22.70 o 
   5   5   0       18.72       24.63      5.52 o 
   6   5   0      330.28      296.85     12.46 o 
   7   5   0      134.36      123.92      9.93 o 
   8   5   0       46.44       44.97     11.91 o 
   9   5   0      190.09      189.45     19.83 o 
  10   5   0       98.64       74.59     16.34 o 
  11   5   0       64.52       69.39     19.57 o 
 -11   6   0       87.03       81.14     15.19 o 
 -10   6   0      176.28      216.56     19.42 o 
  -9   6   0       19.74       18.15      9.41 o 
  -8   6   0     1210.48     1197.20     39.15 o 
  -7   6   0     1024.72     1038.23     30.06 o 
  -6   6   0      303.95      321.87     16.75 o 
  -5   6   0       16.27        5.32      3.70 o 
  -4   6   0      261.98      273.83      9.20 o 
  -3   6   0      516.74      585.21     12.65 o 
  -2   6   0       66.09       66.08      6.54 o 
  -1   6   0      815.92      813.09     17.43 o 
   0   6   0      289.71      271.51     11.86 o 
   1   6   0        0.56        8.29      3.39 o 
   2   6   0      940.98      818.65     18.68 o 
   3   6   0     2310.61     2170.31     33.24 o 
   4   6   0      864.22      894.83     19.82 o 
   5   6   0       74.85       76.82      8.05 o 
   6   6   0      352.45      388.09     14.58 o 
   7   6   0       14.09       18.58      6.53 o 
   8   6   0      150.72      159.92     12.19 o 
   9   6   0      180.73      212.86     21.85 o 
  10   6   0        5.21        2.64     13.90 o 
 -11   7   0      229.09      219.76     21.32 o 
 -10   7   0       17.29       17.65     11.40 o 
  -9   7   0      336.34      359.43     21.27 o 
  -8   7   0      284.92      301.22     18.06 o 
  -7   7   0       21.29       28.27      8.70 o 
  -6   7   0       64.28       83.49     11.96 o 
  -5   7   0       87.79       91.42      7.14 o 
  -4   7   0      238.69      213.55     12.66 o 
  -3   7   0        0.70        7.00      3.73 o 
  -2   7   0      444.25      410.07     16.49 o 
  -1   7   0       48.79       54.38      7.56 o 
   0   7   0       32.21       31.01      6.93 o 
   1   7   0     1463.87     1403.09     41.08 o 
   2   7   0      969.93      894.40     20.54 o 
   3   7   0      595.45      547.11     15.11 o 
   4   7   0     1018.69      975.02     45.61 o 
   5   7   0      296.07      310.72     13.01 o 
   6   7   0      409.69      413.82     15.57 o 
   7   7   0      407.02      421.91     16.54 o 
   8   7   0      268.26      316.02     15.41 o 
   9   7   0       65.27       70.27     15.81 o 
 -10   8   0       52.36       54.53     23.09 o 
  -9   8   0       63.72       63.57     22.36 o 
  -8   8   0      245.80      303.17     30.76 o 
  -7   8   0      172.33      193.18     27.37 o 
  -6   8   0        0.52       -7.70     11.92 o 
  -5   8   0      185.58      141.31     16.89 o 
  -4   8   0       54.86       72.84      9.09 o 
  -3   8   0       91.21       93.20     17.48 o 
  -2   8   0      190.97      200.35     12.48 o 
  -1   8   0        3.65        1.15      5.82 o 
   0   8   0      315.55      301.16     15.66 o 
   1   8   0      244.77      220.58     15.47 o 
   2   8   0      116.07      150.40     15.73 o 
   3   8   0     1694.07     1580.96     36.91 o 
   4   8   0       17.38       11.54      6.77 o 
   5   8   0      256.71      243.24     29.89 o 
   6   8   0      219.50      201.25     28.42 o 
   7   8   0      276.97      230.09     20.62 o 
   8   8   0       59.64       97.98     14.01 o 
   9   8   0       37.09       29.30     30.20 o 
 -10   9   0      489.23      593.98     48.49 o 
  -9   9   0        6.85       13.81     19.18 o 
  -8   9   0      325.45      358.67     34.25 o 
  -7   9   0        0.31        2.63     15.95 o 
  -6   9   0      129.95      120.06     23.93 o 
  -5   9   0      355.62      352.66     16.91 o 
  -4   9   0      343.34      332.56     28.39 o 
  -3   9   0      253.64      255.37     15.10 o 
  -2   9   0     1524.68     1465.66     35.23 o 
  -1   9   0      835.51      792.67     59.10 o 
   0   9   0     2365.49     2291.71     47.57 o 
   1   9   0       97.94       85.46     10.80 o 
   2   9   0      748.61      671.63     99.61 o 
   3   9   0       26.73       37.19      8.84 o 
   4   9   0        6.73        2.72      9.94 o 
   5   9   0       39.15       51.54     10.08 o 
   6   9   0      153.04      177.69     16.79 o 
   7   9   0       46.81       32.01     10.56 o 
   8   9   0      455.21      544.92     25.72 o 
  -9  10   0      289.30      263.94     36.51 o 
  -8  10   0       10.82       12.17     17.53 o 
  -7  10   0       23.27        2.54     17.26 o 
  -6  10   0       84.61       83.47     21.67 o 
  -5  10   0        7.25       24.89      8.22 o 
  -4  10   0       78.76       86.99     11.30 o 
  -3  10   0       20.78       11.48     12.30 o 
  -2  10   0        5.99        9.89      6.74 o 
  -1  10   0       58.09       50.63      9.70 o 
   0  10   0       15.66       17.83      7.61 o 
   1  10   0      795.87      762.27     25.87 o 
   2  10   0       46.64       40.75      9.14 o 
   3  10   0      390.64      320.34     23.60 o 
   4  10   0       75.92       86.35     12.42 o 
   5  10   0       26.79       24.88     14.17 o 
   6  10   0        0.48        9.68      9.07 o 
   7  10   0       81.98       79.99     13.84 o 
  -8  11   0       63.28       65.69     24.24 o 
  -7  11   0      164.19      203.91     32.95 o 
  -6  11   0       43.83       43.04     20.05 o 
  -5  11   0       25.06       13.09     16.09 o 
  -4  11   0      197.09      198.94     16.31 o 
  -3  11   0       21.34       27.66      8.42 o 
  -2  11   0        5.85        4.84      7.56 o 
  -1  11   0        4.47        1.39      6.70 o 
   0  11   0      220.44      194.23     16.54 o 
   1  11   0        3.92       10.73      7.55 o 
   2  11   0      148.84      150.67     15.19 o 
   3  11   0       57.82       57.22     10.90 o 
   4  11   0        0.75       -6.33      6.45 o 
   5  11   0       35.17       27.30     10.45 o 
   6  11   0      317.48      403.46     22.98 o 
  -6  12   0        1.96       14.74     18.87 o 
  -5  12   0      317.87      367.78     37.37 o 
  -4  12   0       19.11       26.23      9.52 o 
  -3  12   0       86.76       87.15     13.67 o 
  -2  12   0      240.16      239.91     18.96 o 
  -1  12   0       29.44       30.83      9.38 o 
   0  12   0       21.48       29.33     17.26 o 
   1  12   0      197.32      192.85     17.59 o 
   2  12   0       80.71       93.85     13.46 o 
   3  12   0        4.71       18.98     10.42 o 
   4  12   0       27.65       34.55     24.94 o 
  -4  13   0      164.32      201.63     18.32 o 
  -3  13   0      104.50      132.93     17.80 o 
  -2  13   0       52.23       45.55     27.93 o 
  -1  13   0       31.07       52.46     11.96 o 
   0  13   0       66.75       91.72     14.30 o 
   1  13   0       10.18       -0.98     17.75 o 
  -2 -13   1       14.83       21.29     12.87 o 
  -1 -13   1       94.70      151.37     50.25 o 
   0 -13   1        1.59        2.27     16.60 o 
   1 -13   1       84.64       83.39     14.27 o 
   2 -13   1       34.54       35.07     17.82 o 
   3 -13   1        7.51       16.20     10.14 o 
   4 -13   1        6.85       11.77     13.67 o 
  -4 -12   1       83.97      119.39     15.49 o 
  -3 -12   1       13.96        4.90      7.52 o 
  -2 -12   1      107.33      109.51     14.31 o 
  -1 -12   1       17.40       24.69     10.91 o 
   0 -12   1      141.77      145.56     15.20 o 
   1 -12   1        5.22       14.55      8.53 o 
   2 -12   1        2.96        7.52     19.20 o 
   3 -12   1       22.81       17.15      8.55 o 
   4 -12   1      136.22      123.43     14.26 o 
   5 -12   1        3.97       35.03     19.86 o 
   6 -12   1      447.71      434.14     39.42 o 
  -6 -11   1       23.23       21.23     42.91 o 
  -5 -11   1      199.16      248.01     27.58 o 
  -4 -11   1        2.68        7.63      7.90 o 
  -3 -11   1       76.61       96.45     29.50 o 
  -2 -11   1        0.22       -5.52      6.53 o 
  -1 -11   1      136.88      126.21     16.65 o 
   0 -11   1       43.76       45.09      9.71 o 
   1 -11   1       88.69       92.15     14.58 o 
   2 -11   1       15.62       30.92      9.07 o 
   3 -11   1      139.23      140.89     31.49 o 
   4 -11   1        7.68       20.64      7.99 o 
   5 -11   1      586.61      603.80     42.68 o 
   6 -11   1       60.36       76.86     22.84 o 
   7 -11   1       83.29       86.45     24.02 o 
   8 -11   1       80.52       94.54     25.56 o 
  -7 -10   1        0.84        8.08      8.94 o 
  -6 -10   1      380.83      436.55     22.60 o 
  -5 -10   1        9.52        6.30      7.42 o 
  -4 -10   1      244.70      216.12     17.78 o 
  -3 -10   1      121.65       91.39     12.51 o 
  -2 -10   1      382.49      365.93     23.66 o 
  -1 -10   1       38.43       36.80     10.72 o 
   0 -10   1      247.77      248.21     16.02 o 
   1 -10   1     1403.51     1371.11     35.40 o 
   2 -10   1       84.85       82.91     10.72 o 
   3 -10   1        0.41        9.07      8.88 o 
   4 -10   1      346.25      354.69     23.01 o 
   5 -10   1      608.33      521.14     37.71 o 
   6 -10   1       38.11       46.76     19.81 o 
   7 -10   1      138.08      164.62     28.54 o 
   8 -10   1       42.52       34.32     21.38 o 
   9 -10   1       47.56       61.75     24.83 o 
  -8  -9   1        9.68        0.86      8.92 o 
  -7  -9   1      355.05      372.81     20.79 o 
  -6  -9   1      174.86      177.88     16.29 o 
  -5  -9   1       48.04       43.27     21.44 o 
  -4  -9   1        6.23       -0.41      6.38 o 
  -3  -9   1      367.85      356.44     29.49 o 
  -2  -9   1       58.15       62.69     14.48 o 
  -1  -9   1      235.13      258.40     18.78 o 
   0  -9   1      326.83      321.77     28.13 o 
   1  -9   1       34.50       19.77      7.53 o 
   2  -9   1     1202.97     1140.35     30.03 o 
   3  -9   1      830.68      809.86     25.69 o 
   4  -9   1      165.49      195.88     13.63 o 
   5  -9   1      661.39      623.55     21.53 o 
   6  -9   1      624.83      595.53     39.86 o 
   7  -9   1       13.79       10.70     17.03 o 
   8  -9   1       86.57       67.10     21.49 o 
   9  -9   1       36.70       15.09     18.11 o 
  -8  -8   1      294.38      317.44     19.69 o 
  -7  -8   1      447.41      419.20     28.63 o 
  -6  -8   1      383.97      423.33     20.29 o 
  -5  -8   1      552.53      614.22     22.96 o 
  -4  -8   1      159.86      191.47     13.77 o 
  -3  -8   1        7.89       13.01      6.74 o 
  -2  -8   1      221.62      211.60     16.43 o 
  -1  -8   1      406.20      217.21     25.14 o 
   0  -8   1        0.37       -4.43      5.14 o 
   1  -8   1       42.22       48.76      8.36 o 
   2  -8   1      252.58      222.48     22.45 o 
   3  -8   1      205.54      185.12     12.28 o 
   4  -8   1      129.41      147.79     11.03 o 
   5  -8   1      869.52      880.89     34.05 o 
   6  -8   1       48.19       55.39     18.01 o 
   7  -8   1       18.46       21.46     16.67 o 
   8  -8   1      397.32      403.25     35.04 o 
   9  -8   1       94.08      119.18     25.28 o 
  10  -8   1      371.82      375.29     37.69 o 
 -10  -7   1        2.89       18.37     15.44 o 
  -9  -7   1      121.52      133.18     18.06 o 
  -8  -7   1      184.25      176.73     13.10 o 
  -7  -7   1       66.86       88.95      9.85 o 
  -6  -7   1       50.59       54.49      8.47 o 
  -5  -7   1      195.62      200.95     11.11 o 
  -4  -7   1       40.83       27.48      8.20 o 
  -3  -7   1      985.79      963.28     29.36 o 
  -2  -7   1      390.40      402.05     11.56 o 
  -1  -7   1      883.05      797.58     27.00 o 
   0  -7   1       72.87       79.47     11.77 o 
   1  -7   1        2.29        2.36     12.44 o 
   2  -7   1      321.04      286.09     13.41 o 
   3  -7   1      692.30      625.48     18.93 o 
   4  -7   1      474.81      467.40     12.38 o 
   5  -7   1       14.53       12.80      4.40 o 
   6  -7   1      544.49      480.89     24.72 o 
   7  -7   1      231.56      249.53     16.89 o 
   8  -7   1       76.26       79.13     12.30 o 
   9  -7   1      291.00      302.76     20.20 o 
  10  -7   1      331.37      348.58     22.18 o 
  11  -7   1        2.16        0.41     21.02 o 
 -10  -6   1       35.11       23.44     15.28 o 
  -9  -6   1      240.02      209.87     20.65 o 
  -8  -6   1      224.58      207.06     13.23 o 
  -7  -6   1      222.39      237.02     12.45 o 
  -6  -6   1     1283.75     1336.85     26.75 o 
  -5  -6   1      213.53      203.65     10.95 o 
  -4  -6   1      582.66      540.04     17.36 o 
  -3  -6   1      965.39      976.85     19.07 o 
  -2  -6   1     1084.09     1025.18     18.41 o 
  -1  -6   1      897.73      881.43     22.94 o 
   0  -6   1      120.64       68.89     26.57 o 
   1  -6   1       93.81       62.27      7.15 o 
   2  -6   1      253.10      308.42      8.77 o 
   3  -6   1      467.37      443.84     10.69 o 
   4  -6   1       86.76       89.71      6.20 o 
   5  -6   1      248.89      244.75      9.08 o 
   6  -6   1      869.53      821.79     25.37 o 
   7  -6   1      303.49      279.23     21.10 o 
   8  -6   1     1400.61     1326.93     49.85 o 
   9  -6   1      593.48      590.22     25.46 o 
  10  -6   1       43.49       51.10     12.90 o 
  11  -6   1        3.41        2.31     11.16 o 
 -11  -5   1       31.63        9.23     14.62 o 
 -10  -5   1       51.40       45.59     16.63 o 
  -9  -5   1      133.15      151.85     17.56 o 
  -8  -5   1      631.66      609.12     18.61 o 
  -7  -5   1      437.58      444.43     15.35 o 
  -6  -5   1       69.02       82.27      8.72 o 
  -5  -5   1     2700.70     2645.05     39.59 o 
  -4  -5   1      325.78      325.71     11.33 o 
  -3  -5   1      563.89      564.60     16.84 o 
  -2  -5   1      340.14      325.83      9.34 o 
  -1  -5   1     1762.88     1691.25     24.11 o 
   1  -5   1      117.13      102.81      7.61 o 
   2  -5   1     3147.27     3283.62     41.17 o 
   3  -5   1     1649.94     1849.18     53.12 o 
   4  -5   1     1435.32     1345.85     21.31 o 
   5  -5   1      186.07      203.87      7.65 o 
   6  -5   1       77.82       68.81      9.82 o 
   7  -5   1      149.32      136.18     13.31 o 
   8  -5   1      219.24      252.82     17.49 o 
   9  -5   1        3.47        2.58      9.13 o 
  10  -5   1      294.53      275.29     19.90 o 
  11  -5   1       18.08        5.36     10.89 o 
 -11  -4   1        4.01      -11.80     11.60 o 
 -10  -4   1        9.27        8.54     10.99 o 
  -9  -4   1      370.62      392.55     22.55 o 
  -8  -4   1       22.74       46.07      8.71 o 
  -7  -4   1      741.50      755.92     18.84 o 
  -6  -4   1      540.38      558.26     15.44 o 
  -5  -4   1      440.04      468.66     18.30 o 
  -4  -4   1      900.09      812.26     16.88 o 
  -3  -4   1     5794.94     5548.97     67.32 o 
  -2  -4   1       90.58      112.17      5.80 o 
  -1  -4   1      728.70      805.95     13.36 o 
   1  -4   1      450.97      529.96     13.94 o 
   2  -4   1      803.12      780.88     13.08 o 
   3  -4   1       94.01      126.12      7.89 o 
   4  -4   1        7.38       10.81      2.84 o 
   5  -4   1       20.93       46.36      3.81 o 
   6  -4   1      848.56      731.15     23.12 o 
   7  -4   1     1569.69     1549.94     38.14 o 
   8  -4   1       78.40       66.29     11.11 o 
   9  -4   1      744.21      708.92     27.43 o 
  10  -4   1       72.58       86.65     15.10 o 
  11  -4   1        1.27       -7.16     10.55 o 
  12  -4   1       78.76       62.65     19.51 o 
 -11  -3   1        1.83       -7.35     12.32 o 
 -10  -3   1      286.94      263.39     21.38 o 
  -9  -3   1      155.71      186.40     19.24 o 
  -8  -3   1      117.86      112.46     13.33 o 
  -7  -3   1       37.56       45.84      6.19 o 
  -6  -3   1      522.92      554.40     15.25 o 
  -5  -3   1      470.25      459.13     12.32 o 
  -4  -3   1     5703.87     5536.05     67.20 o 
  -3  -3   1       79.63      103.14      9.26 o 
  -2  -3   1     1968.91     2192.19     37.19 o 
  -1  -3   1       98.43       70.44      5.03 o 
   0  -3   1       37.82       35.18      6.19 o 
   1  -3   1       17.63       35.32      2.69 o 
   2  -3   1      210.99      286.29      7.02 o 
   3  -3   1      198.02      205.48      6.11 o 
   4  -3   1     1091.77     1237.81     23.78 o 
   5  -3   1        0.93        2.07      5.14 o 
   6  -3   1     1901.71     1864.00     40.03 o 
   7  -3   1      390.54      351.60     17.60 o 
   8  -3   1     1423.23     1413.86     37.35 o 
   9  -3   1      107.04      123.97     13.99 o 
  10  -3   1       44.12       37.82     19.18 o 
  11  -3   1       78.25       54.31     16.87 o 
  12  -3   1       34.26      214.25     22.10 o 
 -12  -2   1       20.83       31.91     16.84 o 
 -11  -2   1       66.69       94.61     20.09 o 
 -10  -2   1        5.65        9.12     11.02 o 
  -9  -2   1      262.05      251.52     18.84 o 
  -8  -2   1      134.46      173.37     15.31 o 
  -7  -2   1       15.32        9.06      4.26 o 
  -6  -2   1       59.40       76.47      6.21 o 
  -5  -2   1      799.01      678.08     13.97 o 
  -4  -2   1        9.93       23.66      3.77 o 
  -3  -2   1     4201.81     3966.01     62.63 o 
  -2  -2   1      529.77      378.21      8.58 o 
  -1  -2   1       47.67      156.56      5.19 o 
   0  -2   1      495.52      664.87      9.54 o 
   1  -2   1       31.65       34.79      3.93 o 
   2  -2   1      273.90      391.35      7.57 o 
   3  -2   1      658.24      796.38     12.09 o 
   4  -2   1      270.11      299.28     12.02 o 
   5  -2   1      207.50      206.27     12.01 o 
   6  -2   1        0.34        0.37      3.23 o 
   7  -2   1     1533.66     1496.29     54.17 o 
   8  -2   1     1370.80     1376.93     36.94 o 
   9  -2   1      202.27      196.99     16.76 o 
  10  -2   1       91.73       91.52     19.15 o 
  11  -2   1       90.65      125.10     26.49 o 
  12  -2   1       64.83       99.74     34.10 o 
 -12  -1   1       46.55       84.04     21.03 o 
 -11  -1   1       18.69       17.16     10.92 o 
 -10  -1   1      390.91      382.55     31.97 o 
  -9  -1   1      131.46      139.07     14.50 o 
  -8  -1   1       26.37       31.36      9.50 o 
  -7  -1   1       56.55       54.14      7.00 o 
  -6  -1   1     1233.28     1241.57     29.53 o 
  -5  -1   1      802.60     1007.90     20.47 o 
  -4  -1   1    11464.42    12160.96    136.24 o 
  -3  -1   1       86.48       78.30      4.46 o 
  -2  -1   1      249.61      236.37      6.20 o 
  -1  -1   1     7453.79     7523.28    107.62 o 
   0  -1   1     8450.38     9744.16    205.99 o 
   1  -1   1     1618.76     2013.98     23.79 o 
   2  -1   1     6873.79     6664.78     74.42 o 
   4  -1   1        8.97        9.15      4.63 o 
   5  -1   1      972.93     1066.24     36.90 o 
   6  -1   1      927.44      935.80     25.68 o 
   7  -1   1      128.69      141.71     13.04 o 
   8  -1   1       21.69       42.93     13.08 o 
   9  -1   1      344.81      336.37     31.82 o 
  10  -1   1      369.42      398.18     21.57 o 
  11  -1   1       17.12       51.85     38.43 o 
  12  -1   1      193.42      202.63     55.07 o 
 -12   0   1       11.04        0.37     14.14 o 
 -11   0   1      150.01      151.08     27.70 o 
 -10   0   1        1.19       17.94      9.40 o 
  -9   0   1       96.43       79.05     13.65 o 
  -8   0   1       10.06       14.24     16.00 o 
  -7   0   1      674.85      681.12     13.79 o 
  -6   0   1      101.22      104.64      6.03 o 
  -5   0   1     2915.22     3010.54     38.36 o 
  -4   0   1      685.17      769.54     12.81 o 
  -3   0   1      395.44      396.46      9.23 o 
  -2   0   1     1013.69     1132.32     17.72 o 
  -1   0   1     4240.82     4448.79     50.91 o 
   1   0   1     5090.65     6698.33     74.08 o 
   2   0   1      721.60      500.78      8.48 o 
   3   0   1     1159.02      966.08     14.25 o 
   4   0   1     1219.42     1283.80     20.77 o 
   5   0   1     1211.16     1353.22     22.21 o 
   6   0   1      252.26      249.28     15.64 o 
   7   0   1      314.80      305.00     17.24 o 
   8   0   1      215.05      218.03     16.31 o 
   9   0   1       18.21       12.71      9.25 o 
  10   0   1       19.08        9.89      9.67 o 
  11   0   1      382.07      390.14     49.37 o 
  12   0   1        0.69        5.51     11.02 o 
 -12   1   1      215.33      258.40     29.98 o 
 -11   1   1       33.41       49.68     28.69 o 
 -10   1   1       96.18      126.19     26.29 o 
  -9   1   1      124.69      135.79     13.59 o 
  -8   1   1       12.99        5.92      7.88 o 
  -7   1   1       62.84       69.60      9.74 o 
  -6   1   1     1898.78     1951.39     27.01 o 
  -5   1   1     2244.58     2262.76     42.26 o 
  -4   1   1      139.84      163.93      5.99 o 
  -3   1   1     2623.80     2575.09     31.51 o 
  -2   1   1     1243.39      929.91     24.97 o 
  -1   1   1       49.70      224.67      5.64 o 
   0   1   1       56.26        7.67      3.67 o 
   1   1   1      108.66       70.55      3.44 o 
   2   1   1     3676.25     3842.72     45.32 o 
   3   1   1      234.69      251.21     19.09 o 
   4   1   1      914.26      996.67     18.34 o 
   5   1   1      801.47      878.94     15.65 o 
   6   1   1      424.51      441.83     13.54 o 
   7   1   1      295.92      282.07     20.28 o 
   8   1   1      103.24      103.56     12.90 o 
   9   1   1      139.26      110.14     20.07 o 
  10   1   1      332.76      332.57     28.57 o 
  11   1   1       69.19      112.13     20.46 o 
  12   1   1      124.55      104.29     17.10 o 
 -12   2   1       26.26       58.97     19.41 o 
 -11   2   1      417.84      478.11     76.26 o 
 -10   2   1       20.95       14.73      9.68 o 
  -9   2   1       32.28       23.50      9.39 o 
  -8   2   1      147.55      165.48     21.42 o 
  -7   2   1     1146.49     1154.81     30.35 o 
  -6   2   1      485.78      520.44     32.12 o 
  -5   2   1     1092.06     1021.26     18.23 o 
  -4   2   1     3296.56     3312.50     40.60 o 
  -3   2   1      426.80      389.33      8.22 o 
  -2   2   1      138.55       99.30      4.59 o 
  -1   2   1     6667.15     6425.48     72.59 o 
   0   2   1     1840.40     1382.49     18.61 o 
   1   2   1     6340.59     7589.09    111.96 o 
   2   2   1      100.03      154.30      5.80 o 
   3   2   1      252.23      212.62      9.75 o 
   4   2   1      122.31      123.10      6.65 o 
   5   2   1      406.23      361.45     10.30 o 
   6   2   1      269.02      305.91     12.77 o 
   7   2   1       73.86       95.67     12.14 o 
   8   2   1       24.63       15.55      9.09 o 
   9   2   1      841.41      785.99     28.90 o 
  10   2   1      107.07       91.37     14.75 o 
  11   2   1      380.30      353.41     24.33 o 
 -12   3   1       43.90       46.19     18.33 o 
 -11   3   1       55.25       44.62     12.67 o 
 -10   3   1       50.71       30.28     10.41 o 
  -9   3   1        0.68       -4.11      4.24 o 
  -8   3   1      143.56       94.53     20.45 o 
  -7   3   1        0.17       17.67      7.58 o 
  -6   3   1     1432.07     1418.16     22.94 o 
  -5   3   1      623.01      610.62     11.86 o 
  -4   3   1     1367.02     1530.08     22.17 o 
  -3   3   1      163.66      165.26      6.13 o 
  -2   3   1     7703.86     8074.88     91.46 o 
  -1   3   1     2720.00     2653.25     33.11 o 
   0   3   1    10171.11    10328.45    115.89 o 
   1   3   1      502.29      516.71     10.59 o 
   2   3   1      703.01      799.58     14.55 o 
   3   3   1      871.51     1029.39     20.27 o 
   4   3   1      561.50      602.37     15.22 o 
   5   3   1      450.24      475.10     14.39 o 
   6   3   1        7.60        7.26      4.14 o 
   7   3   1      720.36      708.17     17.22 o 
   8   3   1      456.01      452.52     25.14 o 
   9   3   1      175.89      146.18     17.13 o 
  10   3   1       61.73       73.01     15.78 o 
  11   3   1      105.99      104.71     17.55 o 
 -12   4   1       79.99       55.37     13.43 o 
 -11   4   1      114.15       96.69     14.80 o 
 -10   4   1       81.27      102.02     14.29 o 
  -9   4   1      151.02      159.41     15.36 o 
  -8   4   1       59.13       56.53     10.96 o 
  -7   4   1      233.18      217.21     16.05 o 
  -6   4   1      200.03      210.58      9.12 o 
  -5   4   1      111.66      130.62      6.45 o 
  -4   4   1      198.94      204.53      7.33 o 
  -3   4   1      167.97      139.96      6.32 o 
  -2   4   1      589.17      531.47     11.03 o 
  -1   4   1     3825.01     3984.90     48.52 o 
   0   4   1     7859.30     7575.10     87.43 o 
   1   4   1       46.00       38.54      4.14 o 
   2   4   1       79.36       80.18     14.79 o 
   3   4   1      105.71       91.73      6.42 o 
   4   4   1      435.67      466.60     13.97 o 
   5   4   1      807.57      834.93     18.26 o 
   6   4   1       31.52       41.11      6.37 o 
   7   4   1      186.29      154.21      9.85 o 
   8   4   1       34.86       38.70     11.61 o 
   9   4   1      231.92      221.96     20.39 o 
  10   4   1      166.57      192.15     20.75 o 
  11   4   1      103.55       74.69     19.80 o 
 -12   5   1       59.42       38.66     14.00 o 
 -11   5   1      202.06      176.32     18.36 o 
 -10   5   1       50.19       54.81     12.61 o 
  -9   5   1       19.31       20.05      9.89 o 
  -8   5   1      141.97      154.73     14.65 o 
  -7   5   1      486.01      515.83     28.23 o 
  -6   5   1       45.41       54.82      5.32 o 
  -5   5   1      342.17      327.47     10.02 o 
  -4   5   1      416.00      362.08     10.22 o 
  -3   5   1     1314.68     1181.76     19.49 o 
  -2   5   1     1995.26     1993.43     28.16 o 
  -1   5   1     3454.36     3425.76     43.63 o 
   0   5   1      218.16      203.13     10.17 o 
   1   5   1        1.95        6.68      3.48 o 
   2   5   1      596.99      555.09     14.38 o 
   3   5   1        9.12       14.78      4.20 o 
   4   5   1      327.43      301.40     12.41 o 
   5   5   1      550.43      559.44     16.04 o 
   6   5   1       30.95       43.76      6.76 o 
   7   5   1       26.29       21.04      7.24 o 
   8   5   1       54.08       59.64     13.19 o 
   9   5   1      427.38      535.73     27.88 o 
  10   5   1       10.66       -6.97     20.55 o 
 -11   6   1       48.07       70.39     15.36 o 
 -10   6   1       17.85        1.90      9.73 o 
  -9   6   1      173.16      187.43     16.79 o 
  -8   6   1       77.99       76.35     17.46 o 
  -7   6   1      154.01      202.00     28.82 o 
  -6   6   1      206.21      192.44      9.75 o 
  -5   6   1      149.49      142.07      7.84 o 
  -4   6   1      396.33      388.71     11.31 o 
  -3   6   1     1122.36     1148.79     20.09 o 
  -2   6   1     2234.85     2094.14     30.14 o 
  -1   6   1      106.34      128.65      6.92 o 
   0   6   1     1507.66     1604.92     25.57 o 
   1   6   1      182.62      184.23      8.40 o 
   2   6   1       74.64       88.57      7.03 o 
   3   6   1      785.94      751.88     23.28 o 
   4   6   1      512.03      501.39     16.52 o 
   5   6   1      667.74      630.10     17.88 o 
   6   6   1       22.00       11.88      5.97 o 
   7   6   1      213.86      225.65     12.56 o 
   8   6   1       77.23       66.48     14.42 o 
   9   6   1       10.61        9.07     14.13 o 
  10   6   1       47.73       41.63     15.59 o 
 -11   7   1      130.29      131.05     17.49 o 
 -10   7   1       78.66       82.96     35.69 o 
  -9   7   1       10.73       -0.82      8.75 o 
  -8   7   1       78.93       94.35     16.93 o 
  -7   7   1        2.05       20.68      8.83 o 
  -6   7   1        5.70        5.76      4.42 o 
  -5   7   1      124.11      123.23      8.17 o 
  -4   7   1        1.88        6.95      4.15 o 
  -3   7   1     2512.68     2269.99     33.60 o 
  -2   7   1        0.09        1.70      4.46 o 
  -1   7   1     1466.70     1398.94     34.96 o 
   0   7   1      107.86      102.78      6.96 o 
   1   7   1      152.60      149.72      8.71 o 
   2   7   1      533.08      518.59     14.79 o 
   3   7   1      830.30      796.86     18.92 o 
   4   7   1       24.06       36.14     10.36 o 
   5   7   1     1045.78     1020.51     23.53 o 
   6   7   1      109.30      103.01     10.01 o 
   7   7   1       79.12       93.05     10.18 o 
   8   7   1        7.43        5.47     13.60 o 
   9   7   1      339.13      353.64     25.54 o 
 -10   8   1        4.08       24.72     18.42 o 
  -9   8   1       42.82       55.57     20.20 o 
  -8   8   1       96.95      116.40     24.20 o 
  -7   8   1      173.71      170.28     25.57 o 
  -6   8   1      115.23      106.27     20.60 o 
  -5   8   1        1.92        8.54      5.93 o 
  -4   8   1      553.60      512.32     19.00 o 
  -3   8   1      308.42      278.73     14.72 o 
  -2   8   1      823.65      755.03     22.91 o 
  -1   8   1      369.10      347.91     16.77 o 
   0   8   1       32.28       42.44      8.57 o 
   1   8   1       51.26       62.93     13.62 o 
   2   8   1      628.89      608.88     22.10 o 
   3   8   1      325.31      299.59     16.48 o 
   4   8   1      488.64       69.87     10.65 o 
   5   8   1       72.23       49.96     10.40 o 
   6   8   1        0.56       -3.03      7.24 o 
   7   8   1       30.68       21.31     11.79 o 
   8   8   1      106.10      145.38     16.49 o 
 -10   9   1       87.09      138.01     29.39 o 
  -9   9   1      209.36      262.30     34.53 o 
  -8   9   1       14.70       10.63     17.21 o 
  -7   9   1      108.58      126.87     24.77 o 
  -6   9   1       25.32       18.95     16.13 o 
  -5   9   1       47.20       39.86     12.76 o 
  -4   9   1        0.61       13.47      6.66 o 
  -3   9   1      737.27      720.13     23.99 o 
  -2   9   1      401.33      380.84     17.62 o 
  -1   9   1        0.46        9.33      6.83 o 
   0   9   1      491.99      481.25     19.87 o 
   1   9   1      386.43      407.58     32.71 o 
   2   9   1      485.33      385.01     18.84 o 
   3   9   1     1158.19     1024.91     30.43 o 
   4   9   1        0.26       -1.31      4.56 o 
   5   9   1       21.13       19.83      8.87 o 
   6   9   1        0.99       -4.02      7.98 o 
   7   9   1      121.25      103.54     14.61 o 
   8   9   1        0.02       18.14     10.31 o 
  -9  10   1        8.34        6.80     18.97 o 
  -8  10   1      246.61      298.84     37.83 o 
  -7  10   1       51.48       43.56     18.83 o 
  -6  10   1        2.70        8.31     15.16 o 
  -5  10   1       27.23       27.01      8.02 o 
  -4  10   1      299.92      256.55     16.23 o 
  -3  10   1       15.17       35.56      8.95 o 
  -2  10   1      113.71       89.60     11.70 o 
  -1  10   1       29.85       27.99      8.30 o 
   0  10   1       66.24       53.95     10.15 o 
   1  10   1       21.73       26.41      8.53 o 
   2  10   1     1190.10     1116.48     33.41 o 
   3  10   1      140.42      116.87     14.07 o 
   4  10   1      229.65      216.83     21.85 o 
   5  10   1       40.63       52.83     24.49 o 
   6  10   1       20.83       28.02     11.06 o 
   7  10   1       16.57        6.88      9.57 o 
  -8  11   1        5.18        4.12     18.55 o 
  -7  11   1       33.40       22.04     18.90 o 
  -6  11   1       49.32       89.50     24.01 o 
  -5  11   1      101.22      101.97     12.80 o 
  -4  11   1        7.09       14.59      8.68 o 
  -3  11   1       82.57       94.79     29.71 o 
  -2  11   1      114.09      128.46     13.86 o 
  -1  11   1       68.54       77.58     11.48 o 
   0  11   1        1.11        9.37      7.74 o 
   1  11   1      551.91      541.48     32.97 o 
   2  11   1        6.16       22.66      9.55 o 
   3  11   1      154.19      180.02     25.28 o 
   4  11   1       27.28       44.21      9.47 o 
   5  11   1       27.34       17.81     19.28 o 
  -6  12   1      223.38      240.07     35.33 o 
  -5  12   1        4.57       15.99     17.12 o 
  -4  12   1       91.23       98.75     13.64 o 
  -3  12   1        0.39        3.73     14.74 o 
  -2  12   1        0.11        6.68      8.05 o 
  -1  12   1       35.71       27.69      9.62 o 
   0  12   1      269.86      276.01     18.80 o 
   1  12   1       19.48       11.10     12.32 o 
   2  12   1      217.70      223.07     19.49 o 
   3  12   1      133.49      178.24     18.23 o 
  -4  13   1       15.96       16.39      9.76 o 
  -3  13   1       14.18       17.60     10.09 o 
  -2  13   1       75.41       98.18     21.61 o 
  -1  13   1      235.40      246.62     20.28 o 
   0  13   1       75.78      114.17     15.55 o 
   1  13   1      397.87      375.01     33.15 o 
  -2 -13   2        5.50       16.57     12.05 o 
  -1 -13   2        0.42        0.09     14.93 o 
   0 -13   2      129.09      128.58     19.08 o 
   1 -13   2       15.86       40.44     12.40 o 
   2 -13   2      135.17      144.30     20.36 o 
   3 -13   2       65.74       84.81     16.77 o 
   4 -13   2        2.77       -7.51     17.00 o 
  -4 -12   2        0.48        7.33     15.77 o 
  -3 -12   2        7.66       11.45     16.96 o 
  -2 -12   2        0.81        8.05      8.06 o 
  -1 -12   2      169.56      151.66     16.81 o 
   0 -12   2       80.55       41.18     12.67 o 
   1 -12   2      469.16      496.45     22.90 o 
   2 -12   2      148.73      161.62     16.02 o 
   3 -12   2       16.02       25.60     13.48 o 
   4 -12   2       93.62      139.90     32.44 o 
   5 -12   2      185.50      188.42     30.45 o 
   6 -12   2        3.36       36.34     20.77 o 
  -6 -11   2      121.41       73.46     28.69 o 
  -5 -11   2       39.60       38.17     14.50 o 
  -4 -11   2      227.99      216.07     41.93 o 
  -3 -11   2       93.51       85.59     12.23 o 
  -2 -11   2        0.32        5.39     10.62 o 
  -1 -11   2      186.98      164.56     15.58 o 
   0 -11   2      162.54      165.11     45.10 o 
   1 -11   2      320.91      290.90     17.04 o 
   2 -11   2        8.21       15.57      8.65 o 
   3 -11   2      189.45      203.23     16.39 o 
   4 -11   2       64.63       75.09     11.45 o 
   5 -11   2       10.64        6.91     15.94 o 
   6 -11   2      111.20      124.30     26.19 o 
   7 -11   2       31.37       40.85     21.36 o 
  -7 -10   2       98.40      106.23     17.38 o 
  -6 -10   2        0.29        7.42     18.77 o 
  -5 -10   2      211.98      198.09     27.46 o 
  -4 -10   2       57.63       55.03     10.71 o 
  -3 -10   2       91.72       86.80     12.15 o 
  -2 -10   2      199.38      202.88     28.20 o 
  -1 -10   2      634.40      598.91     22.62 o 
   0 -10   2      202.56      190.15     15.14 o 
   1 -10   2      253.58      278.21     16.67 o 
   2 -10   2      547.15      541.84     21.25 o 
   3 -10   2      160.08      177.82     14.45 o 
   4 -10   2       26.96       45.73      8.90 o 
   5 -10   2      718.50      652.83     41.88 o 
   6 -10   2      144.47      106.69     23.44 o 
   7 -10   2      218.57      207.67     31.19 o 
   8 -10   2       54.76       62.52     23.77 o 
  -8  -9   2      116.37      144.46     19.24 o 
  -7  -9   2       20.91       21.96      9.81 o 
  -6  -9   2      140.69      170.81     16.02 o 
  -5  -9   2       18.05       41.25     11.42 o 
  -4  -9   2       12.83       14.22      7.52 o 
  -3  -9   2       21.46       14.81      7.16 o 
  -2  -9   2        1.08        8.44     11.46 o 
  -1  -9   2       76.10       86.13     10.74 o 
   0  -9   2      277.50      264.76     16.85 o 
   1  -9   2      345.54      331.68     15.59 o 
   2  -9   2      516.98      470.54     18.84 o 
   3  -9   2       29.94       31.78      7.90 o 
   4  -9   2      654.79      656.89     23.48 o 
   5  -9   2      465.93      467.00     34.74 o 
   6  -9   2       78.77       73.12     20.42 o 
   7  -9   2      116.96      119.86     24.18 o 
   8  -9   2       14.25        1.70     17.07 o 
   9  -9   2        3.46       20.64     20.50 o 
  -8  -8   2        0.02       -1.04      8.24 o 
  -7  -8   2      519.11      506.48     22.25 o 
  -6  -8   2      892.38      853.96     27.63 o 
  -5  -8   2      385.87      340.36     30.57 o 
  -4  -8   2       61.78       56.21      9.47 o 
  -3  -8   2       23.21       23.91      7.60 o 
  -2  -8   2      633.91      582.19     20.58 o 
  -1  -8   2       30.10       35.11      8.40 o 
   0  -8   2      543.62      556.12     31.80 o 
   1  -8   2       55.15       55.64      7.46 o 
   2  -8   2      239.60      202.01     12.88 o 
   3  -8   2      201.49      164.84     11.74 o 
   4  -8   2      470.87      434.91     24.62 o 
   5  -8   2      689.58      640.94     20.39 o 
   6  -8   2      217.26      176.32     25.52 o 
   7  -8   2       22.56       29.77     16.50 o 
   8  -8   2       24.76       30.64     17.98 o 
   9  -8   2       72.74       62.02     21.51 o 
  10  -8   2       71.10       96.25     27.72 o 
  -9  -7   2       44.99       37.41     14.46 o 
  -8  -7   2      630.28      697.59     22.28 o 
  -7  -7   2      228.93      263.04     13.20 o 
  -6  -7   2       46.44       37.54      6.80 o 
  -5  -7   2       70.79       51.27      6.86 o 
  -4  -7   2       14.98       16.47      5.42 o 
  -3  -7   2      274.78      280.12     10.63 o 
  -2  -7   2       48.75       36.99      7.62 o 
  -1  -7   2      710.73      767.14     21.70 o 
   0  -7   2        0.03       -2.45      4.69 o 
   1  -7   2        8.90        8.98      6.07 o 
   2  -7   2      728.79      686.18     19.99 o 
   3  -7   2     1185.11     1124.15     26.77 o 
   4  -7   2      657.01      622.20     18.94 o 
   5  -7   2     1432.93     1321.38     23.20 o 
   6  -7   2       24.55       29.91      8.27 o 
   7  -7   2      198.88      163.77     14.64 o 
   8  -7   2      230.53      206.25     17.13 o 
   9  -7   2       27.13       20.97     23.87 o 
  10  -7   2       35.44       28.57     21.08 o 
 -10  -6   2       29.58       49.50     16.81 o 
  -9  -6   2      150.70      186.23     23.37 o 
  -8  -6   2      443.48      448.20     16.81 o 
  -7  -6   2      153.45      177.49     13.24 o 
  -6  -6   2      783.77      806.88     20.19 o 
  -5  -6   2      122.18      145.80      9.60 o 
  -4  -6   2       19.59       26.81      7.30 o 
  -3  -6   2      479.30      450.09     12.38 o 
  -2  -6   2        3.55       -2.83      2.86 o 
  -1  -6   2      183.28      195.74      8.26 o 
   0  -6   2      213.53      212.83     11.02 o 
   1  -6   2      169.00      163.11     12.25 o 
   2  -6   2      745.07      743.03     13.21 o 
   3  -6   2      211.89      175.33      7.39 o 
   4  -6   2     2662.05     2589.90     36.93 o 
   5  -6   2       42.60       40.91      5.01 o 
   6  -6   2      955.55      963.18     27.75 o 
   7  -6   2      346.14      347.74     17.85 o 
   8  -6   2        1.26       -4.86      7.77 o 
   9  -6   2       52.02       66.30     15.88 o 
  10  -6   2      212.69      228.34     20.13 o 
  11  -6   2       18.62       16.14     14.67 o 
 -11  -5   2        0.58       36.86     16.55 o 
 -10  -5   2      122.63      151.47     23.17 o 
  -9  -5   2      273.96      246.99     26.78 o 
  -8  -5   2        1.62       -0.94      5.87 o 
  -7  -5   2      295.71      320.86     26.43 o 
  -6  -5   2       25.05       42.89      6.98 o 
  -5  -5   2      167.07      172.47      9.57 o 
  -4  -5   2      155.80      148.80      8.52 o 
  -3  -5   2       88.83       95.37      6.40 o 
  -2  -5   2      749.68      710.46     13.90 o 
  -1  -5   2     3384.18     3379.81     49.54 o 
   0  -5   2       16.81       12.92      4.52 o 
   1  -5   2      919.69      929.80     26.36 o 
   2  -5   2      378.57      435.22      9.74 o 
   3  -5   2     2918.37     2746.85     36.31 o 
   4  -5   2       15.77       29.01      4.05 o 
   5  -5   2      755.99      715.65     14.50 o 
   6  -5   2      281.17      312.01     16.30 o 
   7  -5   2       20.00       39.66      9.52 o 
   8  -5   2      625.62      631.84     24.83 o 
   9  -5   2      485.93      476.60     23.43 o 
  10  -5   2       56.94       59.30     25.84 o 
  11  -5   2       45.54       24.54     12.59 o 
 -11  -4   2        0.49       32.69     16.31 o 
 -10  -4   2       33.83       64.57     16.85 o 
  -9  -4   2      239.55      253.10     32.10 o 
  -8  -4   2     2238.54     2274.13     43.84 o 
  -7  -4   2       37.01       52.72      7.08 o 
  -6  -4   2      499.42      515.04     15.02 o 
  -5  -4   2      305.67      330.47     12.18 o 
  -4  -4   2     1023.05     1215.19     21.28 o 
  -3  -4   2       86.61       76.11      7.10 o 
  -2  -4   2      603.53      620.22     13.34 o 
  -1  -4   2       47.52       66.25      3.98 o 
   0  -4   2        0.04       -1.50      1.60 o 
   1  -4   2      345.31      349.29     10.05 o 
   2  -4   2     2008.43     1932.05     26.08 o 
   3  -4   2      302.77      358.93     10.61 o 
   4  -4   2     1048.57     1028.16     17.07 o 
   5  -4   2     1948.29     1843.34     26.33 o 
   6  -4   2      249.85      263.08     15.77 o 
   7  -4   2       23.55       51.17      9.94 o 
   8  -4   2      348.89      308.39     23.12 o 
   9  -4   2       55.92       81.77     13.25 o 
  10  -4   2      301.62      306.49     35.69 o 
  11  -4   2       21.83       11.39     11.05 o 
 -11  -3   2       30.20       45.14     16.17 o 
 -10  -3   2      214.08      258.79     27.77 o 
  -9  -3   2      744.89      706.11     26.95 o 
  -8  -3   2       14.94       18.56      5.68 o 
  -7  -3   2      434.10      443.96     13.77 o 
  -6  -3   2      220.19      220.78      9.84 o 
  -5  -3   2      497.82      504.74     12.91 o 
  -4  -3   2      115.31      149.74      7.50 o 
  -3  -3   2     1556.71     1688.72     24.56 o 
  -2  -3   2      122.84       85.38      4.85 o 
  -1  -3   2     1182.69      957.86     14.62 o 
   0  -3   2      116.78      241.93      6.43 o 
   1  -3   2     1260.69     1019.14     48.42 o 
   2  -3   2      571.03      602.48     10.91 o 
   3  -3   2     3616.41     3493.66     43.01 o 
   4  -3   2     2030.69     1907.34     26.15 o 
   5  -3   2        2.53       23.21      6.86 o 
   6  -3   2      753.20      782.89     31.47 o 
   7  -3   2      744.50      739.77     25.15 o 
   8  -3   2      371.33      380.20     20.41 o 
   9  -3   2      549.51      527.97     23.53 o 
  10  -3   2      119.04      105.15     23.55 o 
  11  -3   2       33.28       16.56     10.32 o 
  12  -3   2       54.24      129.03     32.19 o 
 -12  -2   2        5.89       19.27     15.98 o 
 -11  -2   2        2.58        0.01     12.98 o 
 -10  -2   2      586.86      557.94     35.10 o 
  -9  -2   2      251.98      234.60     18.64 o 
  -8  -2   2      432.47      450.53     20.18 o 
  -7  -2   2      274.93      297.97     10.89 o 
  -6  -2   2        0.08        1.77      3.62 o 
  -5  -2   2     1609.58     1695.00     25.76 o 
  -4  -2   2     1280.96     1339.83     21.31 o 
  -3  -2   2       32.48       47.39      4.26 o 
  -2  -2   2     2274.18     2394.34     51.13 o 
  -1  -2   2     7818.51     7596.10     85.37 o 
   0  -2   2       93.15       25.81      3.10 o 
   1  -2   2      640.46      928.27     46.45 o 
   2  -2   2     2336.96     2329.19     39.22 o 
   3  -2   2      374.00      396.38      8.31 o 
   4  -2   2      875.26      868.88     13.77 o 
   5  -2   2      874.07      873.38     23.42 o 
   6  -2   2      789.98      725.87     36.23 o 
   7  -2   2      121.29      119.47     19.95 o 
   8  -2   2     1466.69     1391.10     37.14 o 
   9  -2   2       47.26       52.12     15.10 o 
  10  -2   2       20.85       40.29     32.43 o 
  11  -2   2       43.71       88.33     13.65 o 
  12  -2   2      224.65      317.53     61.68 o 
 -12  -1   2        7.64        8.14     15.20 o 
 -11  -1   2      124.94      139.97     23.20 o 
 -10  -1   2      186.95      196.08     20.24 o 
  -9  -1   2      293.04      341.17     18.51 o 
  -8  -1   2      206.89      196.78     15.32 o 
  -7  -1   2        1.48       -2.79      3.34 o 
  -6  -1   2      489.29      520.33     12.28 o 
  -5  -1   2     6119.72     6405.46     94.68 o 
  -4  -1   2      161.57      118.89      8.37 o 
  -3  -1   2     3520.96     4230.60     65.18 o 
  -2  -1   2      319.13      191.10      5.90 o 
  -1  -1   2       93.27       41.66      2.72 o 
   0  -1   2      676.37      752.00     14.59 o 
   1  -1   2      541.73      595.03     11.43 o 
   2  -1   2      489.10      517.17     17.86 o 
   3  -1   2      151.52      182.72      9.41 o 
   4  -1   2      322.90      338.17      7.39 o 
   5  -1   2      576.99      594.73     19.32 o 
   6  -1   2        1.67        3.09      6.68 o 
   7  -1   2     1547.92     1627.33     52.75 o 
   8  -1   2      158.84      132.15     26.67 o 
   9  -1   2      116.58      122.69     32.91 o 
  10  -1   2      149.36      138.26     16.14 o 
  11  -1   2        5.52       26.03     10.59 o 
  12  -1   2       15.38       34.45     13.65 o 
 -12   0   2       13.57      -15.31     12.79 o 
 -11   0   2        4.21       14.39     12.42 o 
 -10   0   2      619.17      652.73     25.86 o 
  -9   0   2        3.10       15.37      8.25 o 
  -8   0   2        0.20        5.76      7.60 o 
  -7   0   2      184.53      207.01      8.30 o 
  -6   0   2      298.63      274.42      9.90 o 
  -5   0   2        4.82        9.53      5.17 o 
  -4   0   2     2165.31     1995.04     26.74 o 
  -3   0   2     1558.37     1298.63     18.16 o 
  -2   0   2     6738.93     7814.72     87.11 o 
  -1   0   2     3283.81     3530.38     40.75 o 
   0   0   2     5639.03     5644.17    144.72 o 
   1   0   2      407.90      409.92     16.62 o 
   2   0   2       80.43       90.02      4.88 o 
   3   0   2     2584.64     2705.75     45.22 o 
   4   0   2     2958.03     3362.60     42.23 o 
   5   0   2      258.62      264.71      7.56 o 
   6   0   2     1530.26     1494.75     22.80 o 
   7   0   2      225.65      228.83     21.98 o 
   8   0   2      824.04      763.56     40.51 o 
   9   0   2      513.30      492.72     23.53 o 
  10   0   2       40.23       49.30     12.24 o 
  11   0   2       18.85       40.41     21.74 o 
  12   0   2      210.64      249.28     33.95 o 
 -12   1   2        6.09        1.97     13.77 o 
 -11   1   2       92.21       84.61     18.11 o 
 -10   1   2      183.78      230.66     41.84 o 
  -9   1   2      527.83      539.98     32.66 o 
  -8   1   2      582.72      553.76     21.62 o 
  -7   1   2      563.36      597.03     16.52 o 
  -6   1   2      364.54      363.95     11.17 o 
  -5   1   2     5285.03     5510.57     65.86 o 
  -4   1   2     1116.14     1141.33     17.36 o 
  -3   1   2     2322.90     2186.59     27.90 o 
  -2   1   2       91.07      135.06      6.72 o 
  -1   1   2       27.72       89.18      4.22 o 
   0   1   2       76.65       17.28      5.05 o 
   1   1   2     1398.96     1082.79     16.05 o 
   2   1   2      805.61      670.54     11.93 o 
   3   1   2      491.27      624.62     14.33 o 
   4   1   2     1092.22     1125.24     18.46 o 
   5   1   2      302.95      311.88      9.07 o 
   6   1   2      890.02      889.19     20.92 o 
   7   1   2      621.12      655.73     31.98 o 
   8   1   2      643.84      622.48     30.20 o 
   9   1   2        0.29       18.21     10.13 o 
  10   1   2       12.62       19.62     11.02 o 
  11   1   2      276.81      287.27     23.65 o 
 -12   2   2       32.60       14.91     14.52 o 
 -11   2   2       64.54       84.40     19.73 o 
 -10   2   2      103.28      128.30     15.23 o 
  -9   2   2      179.76      202.74     32.84 o 
  -8   2   2     1133.53     1085.85     30.47 o 
  -7   2   2        2.50        8.02      7.43 o 
  -6   2   2     1499.24     1484.74     22.74 o 
  -5   2   2     2723.28     2738.55     42.27 o 
  -4   2   2      556.36      493.30     12.02 o 
  -3   2   2      547.39      620.87     11.57 o 
  -2   2   2      112.94       85.07      7.39 o 
  -1   2   2       24.44       20.43      3.37 o 
   0   2   2      479.78      530.84     14.48 o 
   1   2   2      157.07      220.80     17.20 o 
   2   2   2      999.54      989.67     16.45 o 
   3   2   2      226.84      211.31     12.19 o 
   4   2   2      537.15      551.91     12.54 o 
   5   2   2      252.83      219.06     10.12 o 
   6   2   2      192.44      217.28      9.76 o 
   8   2   2      118.48      118.71     14.41 o 
   9   2   2       84.85       91.72     15.19 o 
  10   2   2      111.39       99.90     15.34 o 
  11   2   2        3.71      -14.67      9.78 o 
 -12   3   2        0.62       -8.39     13.02 o 
 -11   3   2      117.97      101.07     14.98 o 
 -10   3   2      126.94      131.16     14.85 o 
  -9   3   2       72.47       81.45     11.96 o 
  -8   3   2        0.23        3.19      3.50 o 
  -7   3   2     1488.16     1282.37    164.80 o 
  -6   3   2     1581.68     1406.71     36.73 o 
  -5   3   2     1115.59     1127.30     18.72 o 
  -4   3   2        8.34       22.02      3.49 o 
  -3   3   2      402.06      398.00     11.13 o 
  -2   3   2      281.17      341.81      8.63 o 
  -1   3   2     2620.38     2774.76     35.45 o 
   0   3   2      550.23      602.72     12.30 o 
   1   3   2     3001.09     2786.49     36.60 o 
   2   3   2     1500.56     1353.12     21.70 o 
   3   3   2       12.32        7.81      4.06 o 
   4   3   2      466.65      412.33     11.91 o 
   5   3   2      353.21      400.20     12.33 o 
   6   3   2     2150.84     2219.65     50.50 o 
   7   3   2       52.70       64.32      7.18 o 
   8   3   2      235.44      247.49     19.72 o 
   9   3   2       61.59       51.75     12.64 o 
  10   3   2      101.27      105.22     16.76 o 
  11   3   2      166.76      147.06     20.31 o 
 -12   4   2       25.15       -2.43      6.94 o 
 -11   4   2       94.54       80.26     13.56 o 
 -10   4   2       44.31       46.69     11.46 o 
  -9   4   2       48.44       32.47      9.77 o 
  -8   4   2      287.72      267.45     22.05 o 
  -7   4   2      524.44      559.70     29.37 o 
  -6   4   2      264.59      283.50      9.44 o 
  -5   4   2     3350.47     3236.82     52.59 o 
  -4   4   2      732.33      851.74     15.91 o 
  -3   4   2     3958.31     4285.05     53.31 o 
  -2   4   2     1844.34     1767.82     31.49 o 
  -1   4   2      747.35      752.81     14.33 o 
   0   4   2      556.58      539.10     19.72 o 
   1   4   2        3.33        1.93      3.43 o 
   2   4   2      923.48      898.79     23.50 o 
   3   4   2      232.70      261.84      9.81 o 
   4   4   2     1266.11     1204.19     22.52 o 
   5   4   2     1283.74     1222.45     23.60 o 
   6   4   2      637.96      645.45     18.76 o 
   7   4   2      584.44      572.44     16.92 o 
   8   4   2      150.66      187.90     17.96 o 
   9   4   2       89.93      128.00     17.63 o 
  10   4   2      212.67      220.70     22.25 o 
 -12   5   2        0.41      -18.01     12.01 o 
 -11   5   2       36.40       25.41     11.43 o 
 -10   5   2       46.38       33.97     11.29 o 
  -9   5   2      432.01      408.54     20.84 o 
  -8   5   2      303.39      349.49     26.43 o 
  -7   5   2      674.48      680.83     24.25 o 
  -6   5   2     1002.14      996.05     19.33 o 
  -5   5   2      151.87      159.66      8.11 o 
  -4   5   2       68.74       69.09      5.74 o 
  -3   5   2     1471.53     1559.79     24.45 o 
  -2   5   2      429.15      510.55     12.18 o 
  -1   5   2     1425.64     1532.90     41.03 o 
   0   5   2     2381.56     2505.48     44.01 o 
   1   5   2      396.17      338.16     10.50 o 
   2   5   2      282.78      290.85     13.06 o 
   3   5   2       47.10       47.26      5.99 o 
   4   5   2      464.22      474.82     14.31 o 
   5   5   2     1642.61     1570.39     28.93 o 
   6   5   2       18.59       19.83      6.07 o 
   7   5   2      120.01      126.60     11.31 o 
   8   5   2        0.17      -14.13     10.23 o 
   9   5   2      122.80       95.85     17.04 o 
  10   5   2       53.72       55.13     16.83 o 
 -11   6   2      219.48      229.81     20.65 o 
 -10   6   2        0.30        2.57      9.78 o 
  -9   6   2       38.24       55.71     14.66 o 
  -8   6   2        0.54        9.21     17.83 o 
  -7   6   2     1247.62     1152.13     36.51 o 
  -6   6   2       16.92       41.59      5.94 o 
  -5   6   2      134.79      138.50      8.07 o 
  -4   6   2      957.08      954.59     18.76 o 
  -3   6   2      578.15      557.41     13.70 o 
  -2   6   2     1212.07     1147.50     20.63 o 
  -1   6   2     1970.02     1880.55     34.82 o 
   0   6   2      149.95      151.19      8.38 o 
   1   6   2      680.31      671.99     18.06 o 
   2   6   2       75.39       79.44      7.16 o 
   3   6   2      295.88      311.43     18.32 o 
   4   6   2      104.04      122.89      9.68 o 
   5   6   2      199.48      199.92     17.33 o 
   6   6   2       73.22       71.44      9.32 o 
   7   6   2        1.19        6.94      5.82 o 
   8   6   2       61.03       57.86     14.94 o 
   9   6   2      215.48      170.32     20.70 o 
  10   6   2       52.43       58.01     34.85 o 
 -11   7   2       18.47       24.42     12.40 o 
 -10   7   2        7.55       19.64     10.91 o 
  -9   7   2       35.19       33.57     10.71 o 
  -8   7   2      149.68      183.88     16.33 o 
  -7   7   2       10.05       33.51      9.43 o 
  -6   7   2      305.87      327.77     12.24 o 
  -5   7   2      263.83      267.66     10.79 o 
  -4   7   2      107.65      117.17      8.14 o 
  -3   7   2      154.37      139.82      8.44 o 
  -2   7   2     2228.57     2217.24     33.38 o 
  -1   7   2      536.03      490.96     13.46 o 
   0   7   2     2350.55     2191.18     33.93 o 
   1   7   2       35.58       52.06      8.97 o 
   2   7   2        5.96       12.93      5.91 o 
   3   7   2      131.13      131.56      9.62 o 
   4   7   2      949.39      920.33     22.08 o 
   5   7   2      132.97      173.81     12.25 o 
   6   7   2      214.78      236.95     15.43 o 
   7   7   2       38.81       50.06     10.76 o 
   8   7   2      258.94      234.46     22.37 o 
   9   7   2       61.82       37.69     22.61 o 
 -10   8   2       50.67      101.36     25.04 o 
  -9   8   2       81.27       61.08     20.64 o 
  -8   8   2        4.33        4.23     14.95 o 
  -7   8   2      321.82      288.71     28.94 o 
  -6   8   2      352.19      334.86     15.83 o 
  -5   8   2      278.08      258.57     14.78 o 
  -4   8   2      472.55      420.11     17.52 o 
  -3   8   2      147.41      142.92     17.80 o 
  -2   8   2      250.48      231.24     14.46 o 
  -1   8   2       28.97       22.82      7.44 o 
   0   8   2        2.48       -4.10     16.65 o 
   1   8   2      106.41       82.19     10.53 o 
   2   8   2      367.48      300.57     16.49 o 
   3   8   2      198.56      206.95     14.41 o 
   4   8   2       47.87       50.56     22.69 o 
   5   8   2      246.64      270.88     39.43 o 
   6   8   2        9.31       -9.38     10.95 o 
   7   8   2       56.40       68.87     12.59 o 
   8   8   2       42.19        0.80     29.73 o 
 -10   9   2       36.18       55.11     22.34 o 
  -9   9   2       17.35       27.70     19.09 o 
  -8   9   2       71.73       70.95     21.09 o 
  -7   9   2        3.25       19.10     17.33 o 
  -6   9   2      115.82      109.99     22.38 o 
  -5   9   2       17.47       26.62      8.28 o 
  -4   9   2      728.20      721.59     38.18 o 
  -3   9   2       36.51       37.87     12.04 o 
  -2   9   2     4743.21     4723.61    158.58 o 
  -1   9   2      357.21      359.78     18.27 o 
   0   9   2      167.40      154.84     20.29 o 
   1   9   2      248.22      206.11     15.27 o 
   2   9   2      544.50      499.55     21.42 o 
   3   9   2       78.66       62.72     11.20 o 
   4   9   2      165.13      160.38     15.38 o 
   5   9   2        3.73        2.42      8.02 o 
   6   9   2       19.62        6.07     22.26 o 
   7   9   2       56.11       47.98     12.08 o 
  -9  10   2       46.15       36.98     20.34 o 
  -8  10   2        2.99       26.46     19.08 o 
  -7  10   2       12.71       31.08     18.92 o 
  -6  10   2       14.67        9.72     15.84 o 
  -5  10   2      251.78      258.51     16.56 o 
  -4  10   2       18.65       39.31      9.18 o 
  -3  10   2      601.88      570.38     23.03 o 
  -2  10   2      194.51      183.29     20.10 o 
  -1  10   2      154.71      173.29     15.22 o 
   0  10   2      167.63      181.87     15.70 o 
   1  10   2       60.90       81.37     12.10 o 
   2  10   2       49.66       35.97      9.81 o 
   3  10   2      277.14      269.04     17.90 o 
   4  10   2        1.88        5.82      8.16 o 
   5  10   2       89.37       71.35     19.32 o 
   6  10   2        0.62        7.07      6.82 o 
  -7  11   2       16.16       30.35     20.65 o 
  -6  11   2       56.76       60.86     20.86 o 
  -5  11   2       76.19      105.97     13.11 o 
  -4  11   2      315.20      290.21     18.39 o 
  -3  11   2       30.10       26.59     22.90 o 
  -2  11   2       71.76       68.09     15.92 o 
  -1  11   2       94.44       98.33     12.94 o 
   0  11   2       33.14       37.20     10.28 o 
   1  11   2       86.57       98.57     13.64 o 
   2  11   2      278.31      275.10     28.77 o 
   3  11   2        1.75        1.09      7.39 o 
   4  11   2       88.25       71.86     13.26 o 
   5  11   2       26.70       24.32     22.16 o 
  -6  12   2       48.18      102.75     26.14 o 
  -5  12   2       33.22       19.80      9.76 o 
  -4  12   2      144.36      174.48     18.88 o 
  -3  12   2       54.97       33.62     30.74 o 
  -2  12   2       95.53      101.30     15.62 o 
  -1  12   2        6.84       13.59      8.63 o 
   0  12   2        2.55        2.85      8.26 o 
   1  12   2      471.56      475.41     24.02 o 
   2  12   2       54.29       60.03     12.38 o 
   3  12   2      323.69      322.71     21.65 o 
  -3  13   2      179.36      184.54     18.59 o 
  -2  13   2       15.49       38.59     11.64 o 
  -1  13   2       19.54       24.39     10.17 o 
  -1 -13   3        4.78       15.47     16.77 o 
   0 -13   3        8.48       11.46      8.56 o 
   1 -13   3        1.05        1.21      8.62 o 
   2 -13   3        3.83       12.63      9.21 o 
   3 -13   3       85.02       86.84     14.02 o 
  -4 -12   3      128.55      107.75     37.64 o 
  -3 -12   3       51.85       63.61     16.62 o 
  -2 -12   3        1.65       -1.66      7.96 o 
  -1 -12   3        4.75        4.99      9.06 o 
   0 -12   3      183.97      223.37     25.28 o 
   1 -12   3       45.39       73.96     21.17 o 
   2 -12   3      300.11      281.96     17.91 o 
   3 -12   3       48.82       33.18      9.57 o 
   4 -12   3       51.60       75.32     22.69 o 
   5 -12   3        1.65        2.52     18.53 o 
   6 -12   3       48.12       33.83     21.84 o 
  -6 -11   3       39.62       22.13     11.94 o 
  -5 -11   3      121.14      130.41     22.33 o 
  -4 -11   3      194.28      189.04     17.13 o 
  -3 -11   3       12.46       40.44      9.91 o 
  -2 -11   3      107.35      124.63     31.18 o 
  -1 -11   3      209.09      200.15     16.54 o 
   0 -11   3      161.12      189.74     16.00 o 
   1 -11   3      666.74      575.50     23.43 o 
   2 -11   3       93.26       91.01     12.09 o 
   3 -11   3      125.95      118.68     15.05 o 
   4 -11   3        0.93        6.81      7.46 o 
   5 -11   3        9.21       15.83     17.44 o 
   6 -11   3        0.57       28.61     19.90 o 
   7 -11   3       20.05        7.51     19.04 o 
  -7 -10   3        1.45       -9.70      9.27 o 
  -6 -10   3       79.60        3.58      5.50 o 
  -5 -10   3        8.50       16.52      8.72 o 
  -4 -10   3      115.68      133.59     13.76 o 
  -3 -10   3       12.88       26.33     12.15 o 
  -2 -10   3      209.81      211.26     23.90 o 
  -1 -10   3       60.23       60.95     10.10 o 
   0 -10   3     1906.70     1772.57     41.48 o 
   1 -10   3     2201.66     2147.15     46.80 o 
   2 -10   3        3.45       16.30      6.22 o 
   3 -10   3      419.38      406.31     22.92 o 
   4 -10   3      138.89      128.74     12.72 o 
   5 -10   3       48.36       53.43     20.40 o 
   6 -10   3       31.80       33.65     18.02 o 
   7 -10   3       39.56       76.44     23.93 o 
   8 -10   3       21.65       17.11     19.11 o 
  -8  -9   3        7.75       -0.69      9.23 o 
  -7  -9   3      178.08      187.06     21.36 o 
  -6  -9   3      251.07      245.89     18.26 o 
  -5  -9   3        6.81       14.03      7.38 o 
  -4  -9   3      283.96      275.48     16.21 o 
  -3  -9   3       22.31       23.85      7.89 o 
  -2  -9   3      279.22      269.90     14.99 o 
  -1  -9   3       77.46       90.93     10.94 o 
   0  -9   3      814.98      826.98     25.60 o 
   1  -9   3       33.46       35.66     13.06 o 
   2  -9   3        1.34        1.60      6.80 o 
   3  -9   3        1.41        4.18      5.70 o 
   4  -9   3      164.68      162.88     14.03 o 
   5  -9   3      203.72      188.16     27.66 o 
   6  -9   3       30.97       55.86     20.20 o 
   7  -9   3       10.72       -5.97     15.01 o 
   8  -9   3       45.49       46.05     21.47 o 
   9  -9   3        7.51        6.40     19.87 o 
  -9  -8   3       49.92       49.63     13.55 o 
  -8  -8   3      116.61      130.45     18.13 o 
  -7  -8   3      561.68      544.34     28.27 o 
  -6  -8   3      359.92      375.87     19.26 o 
  -5  -8   3      367.36      157.02     16.93 o 
  -4  -8   3        0.12        9.33      7.49 o 
  -3  -8   3      101.94       98.21     13.23 o 
  -2  -8   3      499.16      517.36     31.85 o 
  -1  -8   3     1293.56     1201.98     30.15 o 
   0  -8   3      164.47      163.92     13.01 o 
   1  -8   3     1081.66     1034.10     27.25 o 
   2  -8   3       20.37       21.43      8.15 o 
   3  -8   3      250.21      239.88     15.91 o 
   4  -8   3      423.11      410.52     16.74 o 
   5  -8   3      241.15      242.67     28.71 o 
   6  -8   3      454.48      396.47     34.15 o 
   7  -8   3       94.14       82.23     21.41 o 
   8  -8   3        1.10       18.66     17.25 o 
   9  -8   3       38.79       43.66     21.20 o 
  10  -8   3       66.04       15.39     20.46 o 
  -9  -7   3       11.43        7.92      9.29 o 
  -8  -7   3      101.02      139.19     21.53 o 
  -7  -7   3        3.68       -0.72      6.08 o 
  -6  -7   3        1.11        0.99      5.29 o 
  -5  -7   3        0.02       -4.72      7.70 o 
  -4  -7   3      123.62      122.45     11.63 o 
  -3  -7   3        5.31        0.05      5.24 o 
  -2  -7   3     1335.09     1248.49     29.45 o 
  -1  -7   3        2.92        0.28      4.88 o 
   0  -7   3     1923.12     1762.56     36.28 o 
   1  -7   3      115.31       93.28      9.57 o 
   2  -7   3      172.30       94.20      8.78 o 
   3  -7   3      719.10      777.43     27.25 o 
   4  -7   3      229.27      261.20     12.80 o 
   5  -7   3      143.77      144.67     10.05 o 
   6  -7   3     1019.13      921.69     47.66 o 
   7  -7   3      139.99      113.25     22.46 o 
   8  -7   3        0.57       -3.91     15.94 o 
   9  -7   3       10.66       18.83     17.73 o 
  10  -7   3       83.80      101.81     25.97 o 
 -10  -6   3       33.19       43.47     16.78 o 
  -9  -6   3        2.94        9.60     12.79 o 
  -8  -6   3        0.59        4.18      8.05 o 
  -7  -6   3       51.02       51.68      7.97 o 
  -6  -6   3      994.61     1037.00     22.61 o 
  -5  -6   3      477.52      500.52     14.95 o 
  -4  -6   3        6.39        3.94      4.02 o 
  -3  -6   3        1.50        0.09      3.54 o 
  -2  -6   3     1036.74     1170.84     19.97 o 
  -1  -6   3     1821.55     1733.17     25.14 o 
   0  -6   3      266.82      246.35     11.97 o 
   1  -6   3      244.90      216.40     11.59 o 
   2  -6   3      489.98      435.14     11.52 o 
   3  -6   3      300.54      277.51      9.17 o 
   4  -6   3      419.59      428.71     12.01 o 
   5  -6   3     1232.27     1167.36     21.13 o 
   6  -6   3      429.38      410.67     19.39 o 
   7  -6   3      587.41      584.19     23.22 o 
   8  -6   3      131.72      134.59     15.03 o 
   9  -6   3      142.08      149.93     16.81 o 
  10  -6   3        3.29       -0.15     10.92 o 
  11  -6   3      151.23      172.69     23.54 o 
 -11  -5   3        3.17        7.65     14.71 o 
 -10  -5   3        0.33        1.54     12.90 o 
  -9  -5   3      277.67      309.39     27.21 o 
  -8  -5   3     2112.47     2220.04     53.18 o 
  -7  -5   3        0.71       10.30      5.45 o 
  -6  -5   3     1159.85     1160.51     23.45 o 
  -5  -5   3        5.44       -0.23      4.26 o 
  -4  -5   3      357.54      433.48     28.95 o 
  -3  -5   3      953.17     1033.15     21.37 o 
  -2  -5   3     3503.99     3355.42     43.45 o 
  -1  -5   3      561.81      565.12     16.95 o 
   0  -5   3      871.55      824.25     14.00 o 
   1  -5   3     3736.44     3760.12     69.51 o 
   2  -5   3     2398.30     2355.83     36.55 o 
   3  -5   3        9.28       16.37      3.79 o 
   4  -5   3     2056.85     2091.45     33.39 o 
   5  -5   3       63.73       86.04      6.08 o 
   6  -5   3      333.11      309.52     17.20 o 
   7  -5   3      179.18      194.27     28.75 o 
   8  -5   3       39.57       27.64     10.28 o 
   9  -5   3       15.79       15.21     10.39 o 
  10  -5   3       51.31       50.17     13.09 o 
  11  -5   3        4.02        3.70     11.31 o 
 -11  -4   3       35.97       29.48     17.67 o 
 -10  -4   3      176.69      170.73     24.54 o 
  -9  -4   3        4.15       -0.93     11.16 o 
  -8  -4   3      356.81      396.02     16.28 o 
  -7  -4   3      609.33      610.19     17.22 o 
  -6  -4   3       95.86      101.85     12.10 o 
  -5  -4   3      122.21      116.18      8.04 o 
  -4  -4   3      169.46      162.75      7.98 o 
  -3  -4   3      746.88      690.63     26.22 o 
  -2  -4   3      213.15      217.27      7.68 o 
  -1  -4   3      202.98      193.38      6.71 o 
   0  -4   3      339.43      315.27      8.08 o 
   1  -4   3        0.16        1.30      2.80 o 
   2  -4   3      280.09      239.75      8.42 o 
   3  -4   3     3152.41     2923.20     38.26 o 
   4  -4   3        7.06        8.58      4.36 o 
   5  -4   3     2784.72     2705.68     36.77 o 
   6  -4   3      244.50      246.59     28.82 o 
   7  -4   3      943.88      944.19     29.10 o 
   8  -4   3      111.30      100.17     13.18 o 
   9  -4   3      174.93      174.02     30.04 o 
  10  -4   3       64.45       87.96     17.56 o 
  11  -4   3        9.58        1.94     11.78 o 
 -11  -3   3       31.69       38.06     16.46 o 
 -10  -3   3      472.57      402.66     30.87 o 
  -9  -3   3        0.26       21.24     12.07 o 
  -8  -3   3     1040.24     1065.98     22.67 o 
  -7  -3   3       11.91       13.62      5.83 o 
  -6  -3   3      247.54      243.24     10.55 o 
  -5  -3   3      136.00      141.29      8.10 o 
  -4  -3   3      864.32      917.79     19.48 o 
  -3  -3   3       18.56       19.85      7.07 o 
  -2  -3   3      266.79      219.13      7.18 o 
  -1  -3   3      321.10      290.90      7.70 o 
   0  -3   3      221.35      171.24      6.28 o 
   1  -3   3       69.21      115.46      6.09 o 
   2  -3   3     1948.04     2079.23     32.25 o 
   3  -3   3      235.01      255.82      8.78 o 
   4  -3   3     3632.93     3658.37     46.29 o 
   5  -3   3      921.39      930.03     16.11 o 
   6  -3   3        5.10       15.87      7.92 o 
   7  -3   3     1430.52     1294.58     34.73 o 
   8  -3   3     1133.12     1063.59     32.49 o 
   9  -3   3        1.47       18.90     15.94 o 
  10  -3   3      101.58       79.03     17.64 o 
  11  -3   3        6.44       -1.62      6.43 o 
 -12  -2   3       60.63       75.30     21.19 o 
 -11  -2   3       14.99       -3.90     11.83 o 
 -10  -2   3       16.05       16.91     13.51 o 
  -9  -2   3      118.07      134.36     20.03 o 
  -8  -2   3       16.58       16.67      5.30 o 
  -7  -2   3      661.17      656.56     37.85 o 
  -6  -2   3      130.21      127.34      7.92 o 
  -5  -2   3       22.40       42.37      4.93 o 
  -4  -2   3       75.49       98.40      6.04 o 
  -3  -2   3     1632.05     1579.51     22.37 o 
  -2  -2   3      222.67      337.00      7.84 o 
  -1  -2   3     1405.29     1785.66     23.72 o 
   0  -2   3     7286.82     7635.47    210.11 o 
   1  -2   3     1745.25     1654.80     22.76 o 
   2  -2   3     1075.83     1024.11     20.80 o 
   3  -2   3     4158.62     4398.85     53.35 o 
   4  -2   3      290.36      274.03      7.76 o 
   5  -2   3      608.53      708.42     34.14 o 
   6  -2   3      474.74      446.81     38.20 o 
   7  -2   3      150.96      157.28     23.25 o 
   8  -2   3      187.03      204.32     17.09 o 
   9  -2   3      112.48      144.21     20.70 o 
  10  -2   3        9.84       31.63     14.62 o 
  11  -2   3        9.01       -4.90     12.94 o 
 -12  -1   3       29.21       23.30     15.70 o 
 -11  -1   3      111.76      106.89     20.21 o 
 -10  -1   3      989.72     1086.83     49.15 o 
  -9  -1   3      182.74      178.99     22.26 o 
  -8  -1   3     1028.12      992.83     28.46 o 
  -7  -1   3      132.71      148.91      8.51 o 
  -6  -1   3      577.27      601.83     13.67 o 
  -5  -1   3      962.72      966.52     16.93 o 
  -4  -1   3      854.33      861.41     14.77 o 
  -3  -1   3        0.67        4.59      2.78 o 
  -2  -1   3     1640.94     1476.57     24.88 o 
  -1  -1   3    58864.87    59148.47    652.80 o 
   0  -1   3    15358.51    15445.00    221.48 o 
   1  -1   3      896.80      810.10     19.06 o 
   2  -1   3     1122.61     1165.37     20.17 o 
   3  -1   3     4819.86     5052.11     72.76 o 
   4  -1   3      193.77      241.48      7.43 o 
   5  -1   3      506.23      490.82     12.79 o 
   6  -1   3      468.64      488.45     26.92 o 
   7  -1   3       21.02       26.31      9.47 o 
   8  -1   3     1422.11     1335.10     38.76 o 
   9  -1   3      411.42      383.31     20.80 o 
  10  -1   3       57.13       74.15     14.48 o 
  11  -1   3        0.58      -16.42     10.95 o 
 -12   0   3        1.60       10.39     14.91 o 
 -11   0   3       48.61       55.55     16.67 o 
 -10   0   3        0.08        8.82     12.01 o 
  -9   0   3      876.56      849.27     36.73 o 
  -8   0   3      194.34      200.90     14.89 o 
  -7   0   3        3.65        1.46      3.63 o 
  -6   0   3       10.81       28.84      9.61 o 
  -5   0   3      727.72      736.06     14.06 o 
  -4   0   3      142.29      204.55      6.82 o 
  -3   0   3     2116.09     2039.71     26.67 o 
  -2   0   3     3122.12     3206.49     38.61 o 
  -1   0   3     1431.69     1392.44     19.42 o 
   0   0   3    14928.24    15918.77    403.67 o 
   1   0   3     2705.92     2625.76     82.65 o 
   2   0   3     1177.45     1253.67     18.89 o 
   3   0   3      336.59      373.96      9.26 o 
   4   0   3     1871.17     1887.09     30.43 o 
   5   0   3      304.57      303.26      8.99 o 
   6   0   3       17.40       24.39      3.97 o 
   7   0   3      328.38      363.40     19.83 o 
   8   0   3       10.94       17.86     22.53 o 
   9   0   3      209.08      238.95     21.10 o 
  10   0   3       25.78       54.28     16.27 o 
  11   0   3       52.16       39.79     25.27 o 
 -12   1   3       82.13       53.84     18.31 o 
 -11   1   3       62.55       53.87     16.62 o 
 -10   1   3      542.17      544.95     34.62 o 
  -9   1   3     2308.60     2215.48     70.34 o 
  -8   1   3      110.45      123.57     12.61 o 
  -7   1   3      616.61      639.63     14.41 o 
  -6   1   3      945.67      942.75     17.26 o 
  -5   1   3       58.69       55.76      4.70 o 
  -4   1   3      980.39     1062.11     17.11 o 
  -3   1   3      324.89      378.31      8.67 o 
  -2   1   3      806.37      742.42     12.77 o 
  -1   1   3       39.27       79.51      8.81 o 
   0   1   3       20.90       60.28      5.58 o 
   1   1   3     2874.16     2736.13     50.72 o 
   2   1   3      588.70      686.62     13.15 o 
   3   1   3     1766.63     1878.46     27.04 o 
   4   1   3        0.54       21.52      3.80 o 
   5   1   3       30.01       34.52      4.75 o 
   6   1   3     1279.78     1353.72     23.78 o 
   7   1   3      266.95      274.76     24.72 o 
   8   1   3     1099.16     1028.03     33.22 o 
   9   1   3      274.90      255.76     20.32 o 
  10   1   3        4.95       24.10     18.58 o 
  11   1   3        0.25        4.24     11.63 o 
 -12   2   3        0.01        2.76     14.15 o 
 -11   2   3      232.58      217.37     26.47 o 
 -10   2   3      306.65      325.54     27.16 o 
  -9   2   3       82.91       82.25     11.71 o 
  -8   2   3        1.10        9.99      7.81 o 
  -7   2   3     1182.21     1130.31     20.27 o 
  -6   2   3        6.68       28.19      4.43 o 
  -5   2   3     1421.03     1233.61     20.05 o 
  -4   2   3     1140.53     1025.78     17.11 o 
  -3   2   3      486.88      546.94     13.24 o 
  -2   2   3      151.10      180.45      8.34 o 
  -1   2   3        2.83       11.19      3.38 o 
   0   2   3      404.91      382.96      9.83 o 
   1   2   3        1.74        1.20      1.91 o 
   2   2   3     2991.06     2967.14     39.16 o 
   3   2   3      762.00      726.71     14.92 o 
   4   2   3      680.34      710.04     15.21 o 
   5   2   3      872.67      894.64     18.15 o 
   6   2   3     1111.19     1116.40     21.60 o 
   7   2   3       10.28       14.57      9.69 o 
   8   2   3      443.41      435.60     22.58 o 
   9   2   3       57.70       40.79     15.44 o 
  10   2   3       37.86       56.46     13.52 o 
  11   2   3        0.73       -4.50     11.97 o 
 -12   3   3        8.29       -5.25     14.36 o 
 -11   3   3      273.40      242.27     27.81 o 
 -10   3   3       80.83       79.45     17.76 o 
  -9   3   3       92.19       88.05     12.07 o 
  -8   3   3      833.38      850.01     26.84 o 
  -7   3   3      530.05      506.30     14.53 o 
  -6   3   3     1051.02      966.56     57.25 o 
  -5   3   3      607.78      670.58     14.14 o 
  -4   3   3     3499.43     3641.08     46.63 o 
  -3   3   3     4560.23     4570.02     56.32 o 
  -2   3   3        9.31       21.99      5.70 o 
  -1   3   3      320.04      361.42      9.77 o 
   0   3   3     2050.04     1990.42     28.89 o 
   1   3   3      279.04      182.61      7.84 o 
   2   3   3      701.20      936.66     17.79 o 
   3   3   3       62.64       97.81      7.13 o 
   4   3   3     1121.50     1227.36     22.48 o 
   5   3   3      721.06      772.72     17.75 o 
   6   3   3     3154.80     3149.77     46.29 o 
   7   3   3     2455.97     2394.53     54.05 o 
   8   3   3       22.33       33.83     10.91 o 
   9   3   3       20.98       11.64      6.61 o 
  10   3   3      151.82      188.07     20.49 o 
  11   3   3      133.12      163.12     21.15 o 
 -12   4   3      194.11      162.03     25.10 o 
 -11   4   3       56.07        4.28      6.90 o 
 -10   4   3      490.75      454.45     65.25 o 
  -9   4   3      381.21      394.41     23.13 o 
  -8   4   3      200.54      205.70     15.98 o 
  -7   4   3      466.59      496.37     20.48 o 
  -6   4   3      931.90      958.07     18.73 o 
  -5   4   3      538.42      459.01     17.93 o 
  -4   4   3     1199.24     1100.27     19.64 o 
  -3   4   3      185.99      221.72      8.35 o 
  -2   4   3        9.94       13.15      3.75 o 
  -1   4   3      197.89      191.56      8.38 o 
   0   4   3     2587.91     2694.23     62.33 o 
   1   4   3     2716.42     2877.75     40.00 o 
   2   4   3      357.75      419.12     17.22 o 
   3   4   3      182.69      228.26     10.23 o 
   4   4   3     2000.17     1969.50     32.39 o 
   5   4   3      423.55      415.09     13.92 o 
   6   4   3      130.62      132.60      9.72 o 
   7   4   3        2.27        6.12      5.22 o 
   8   4   3      297.14      294.16     21.15 o 
   9   4   3      112.02       41.69     56.96 o 
  10   4   3        5.33      -12.51     15.18 o 
 -11   5   3      125.72      163.72     25.42 o 
 -10   5   3       13.46       15.83      9.89 o 
  -9   5   3      131.13      119.14     13.79 o 
  -8   5   3     1144.45     1070.95     31.70 o 
  -7   5   3      424.40      447.04     20.04 o 
  -6   5   3      346.79      340.24     11.78 o 
  -5   5   3     1940.63     1954.16     30.70 o 
  -4   5   3       31.62       18.07      7.95 o 
  -3   5   3      268.63      211.26      9.11 o 
  -2   5   3      223.33      243.16      9.78 o 
  -1   5   3      449.89      435.18     13.78 o 
   0   5   3      394.12      424.47     15.08 o 
   1   5   3      311.68      267.83     10.64 o 
   2   5   3      168.14      157.20      8.84 o 
   3   5   3      100.03       94.30      8.08 o 
   4   5   3        2.23        6.32      4.92 o 
   5   5   3       36.26       53.40      7.37 o 
   6   5   3       34.23       53.21      7.67 o 
   7   5   3      520.91      548.07     24.76 o 
   8   5   3      126.35      127.25     16.97 o 
   9   5   3       28.11        5.97     18.03 o 
  10   5   3       56.79       54.41     16.21 o 
 -11   6   3        6.64        3.22     14.74 o 
 -10   6   3       35.95       39.68     11.82 o 
  -9   6   3       84.60       93.26     13.67 o 
  -8   6   3      500.83      484.91     22.21 o 
  -7   6   3       18.05       40.47      9.17 o 
  -6   6   3     1886.28     1885.93     35.52 o 
  -5   6   3        4.34        7.81      4.48 o 
  -4   6   3      156.08      142.87      8.84 o 
  -3   6   3      218.94      215.31      9.56 o 
  -2   6   3       86.85       87.06      9.45 o 
  -1   6   3       90.04       96.75      7.49 o 
   0   6   3     1696.96     1690.67     28.22 o 
   1   6   3       10.80       12.80      4.79 o 
   2   6   3       88.25       68.08      7.39 o 
   3   6   3        2.74       -3.23      3.71 o 
   4   6   3     2209.66     2207.58     42.49 o 
   5   6   3       65.06       72.97      8.57 o 
   6   6   3     1346.01     1330.70     57.03 o 
   7   6   3      242.56      245.16     13.89 o 
   8   6   3        0.76      -23.86     25.90 o 
   9   6   3      119.82      132.72     52.31 o 
 -11   7   3        6.40        2.09     14.45 o 
 -10   7   3        8.93       20.24     10.87 o 
  -9   7   3        9.36        6.80      9.34 o 
  -8   7   3        6.55       14.53     10.50 o 
  -7   7   3      653.96      755.12     26.44 o 
  -6   7   3      148.18      133.11     11.16 o 
  -5   7   3      460.90      503.76     15.04 o 
  -4   7   3       18.52       29.24      6.53 o 
  -3   7   3      182.85      192.91      9.94 o 
  -2   7   3      247.03      254.60     11.11 o 
  -1   7   3        9.58       14.09      4.94 o 
   0   7   3      668.41      638.88     19.40 o 
   1   7   3       89.79       97.97      8.62 o 
   2   7   3       40.38       38.59      6.89 o 
   3   7   3      199.06      181.18     11.52 o 
   4   7   3        6.19        0.60      6.79 o 
   5   7   3      581.39      534.94     18.30 o 
   6   7   3      352.88      318.27     15.15 o 
   7   7   3       28.61       45.50     15.53 o 
   8   7   3        6.49        0.51     30.28 o 
 -10   8   3       43.76       52.64     20.82 o 
  -9   8   3        0.71       -0.72     16.08 o 
  -8   8   3      352.00      373.36     21.04 o 
  -7   8   3        2.10        6.67      8.71 o 
  -6   8   3      969.80      872.12     26.70 o 
  -5   8   3      377.63      382.61     16.66 o 
  -4   8   3        3.99       10.17      5.16 o 
  -3   8   3     2141.44     2129.09     68.14 o 
  -2   8   3     2839.45     2796.50     42.07 o 
  -1   8   3      875.48      808.49     19.15 o 
   0   8   3      514.73      522.96     33.06 o 
   1   8   3        6.00       -1.22      5.65 o 
   2   8   3       30.56       17.59      6.40 o 
   3   8   3      283.12      242.63     12.70 o 
   4   8   3      156.46      197.00     16.33 o 
   5   8   3      194.26      212.08     14.14 o 
   6   8   3       30.45       39.71      8.69 o 
   7   8   3      216.58      236.76     20.00 o 
   8   8   3      258.28      -21.81     14.54 o 
  -9   9   3      135.17      155.14     28.80 o 
  -8   9   3       57.67       47.80     20.41 o 
  -7   9   3      254.00      192.20     29.04 o 
  -6   9   3       50.90       78.66     10.95 o 
  -5   9   3       19.34       14.02      7.72 o 
  -4   9   3       16.67       25.47      7.84 o 
  -3   9   3      557.86      566.25     21.84 o 
  -2   9   3        3.84        8.40      7.33 o 
  -1   9   3      976.92      967.21     29.20 o 
   0   9   3       10.82       13.45      7.90 o 
   1   9   3        0.01       -1.78      6.10 o 
   2   9   3        4.99       -2.70      6.97 o 
   3   9   3      186.77      189.07     16.63 o 
   4   9   3       73.78       64.22     37.57 o 
   5   9   3       19.38        8.96      8.74 o 
   6   9   3        2.66        5.31      8.58 o 
   7   9   3       25.93       17.96     10.76 o 
  -8  10   3      224.27      227.72     33.41 o 
  -7  10   3      102.64      104.50     24.56 o 
  -6  10   3        0.23       10.55     15.19 o 
  -5  10   3       81.39       67.79     16.35 o 
  -4  10   3      225.27      264.33     20.57 o 
  -3  10   3        0.01        6.95      7.31 o 
  -2  10   3      687.29      652.82     31.23 o 
  -1  10   3       24.16       33.15      9.50 o 
   0  10   3      194.39      163.53     15.69 o 
   1  10   3        0.92        6.51     14.46 o 
   2  10   3       48.70       38.95     10.68 o 
   3  10   3       19.31       26.77      9.75 o 
   4  10   3      121.68      118.33     32.55 o 
   5  10   3      127.68      152.41     17.10 o 
   6  10   3       22.87       53.72     13.02 o 
  -7  11   3       20.07       57.10     22.66 o 
  -6  11   3      117.00      117.86     25.72 o 
  -5  11   3      101.77      135.64     14.58 o 
  -4  11   3        0.05        5.66     10.08 o 
  -3  11   3       91.86       97.04     12.90 o 
  -2  11   3       10.75       14.56      8.30 o 
  -1  11   3      139.53      143.35     15.37 o 
   0  11   3       54.02       49.21     11.21 o 
   1  11   3       29.69       34.14     10.34 o 
   2  11   3       57.84       97.55     13.90 o 
   3  11   3      116.67      132.04     15.95 o 
   4  11   3       89.60      103.24     15.31 o 
  -5  12   3        4.17       14.51      9.12 o 
  -4  12   3      549.06      604.87     26.84 o 
  -3  12   3      397.60      485.47     31.87 o 
  -2  12   3      472.22      493.19     44.39 o 
  -1  12   3       78.71      103.30     14.20 o 
   0  12   3        0.95        4.21     11.10 o 
   1  12   3      107.34      144.54     16.48 o 
   2  12   3      219.04      235.95     20.81 o 
  -1 -13   4       38.25       42.95     10.96 o 
   0 -13   4        8.17       28.31     11.68 o 
   1 -13   4        1.38       12.72      8.95 o 
   2 -13   4       24.46       15.51     22.25 o 
  -4 -12   4       28.68       27.61     12.58 o 
  -3 -12   4      233.81      276.61     45.14 o 
  -2 -12   4       75.01       84.23     12.61 o 
  -1 -12   4        1.11        7.52     19.23 o 
   0 -12   4       29.16       33.28      9.56 o 
   1 -12   4       54.40       57.06     11.09 o 
   2 -12   4       16.11       32.02     10.06 o 
   3 -12   4       45.15       41.62     12.42 o 
   4 -12   4       34.53       55.11     21.08 o 
   5 -12   4        0.44       14.04     19.18 o 
  -6 -11   4       14.72        8.07     10.81 o 
  -5 -11   4       25.48       36.53     12.68 o 
  -4 -11   4      363.37      395.00     27.85 o 
  -3 -11   4      547.20      579.30     37.41 o 
  -2 -11   4        1.55        0.47     18.01 o 
  -1 -11   4       55.19       54.04     10.65 o 
   0 -11   4     1068.80      983.42     30.93 o 
   1 -11   4      221.12      207.09     16.88 o 
   2 -11   4      314.50      336.92     19.15 o 
   3 -11   4       11.15       24.79     10.18 o 
   4 -11   4       13.07       12.96      8.19 o 
   5 -11   4      148.06      184.97     30.21 o 
   6 -11   4        9.22       11.50     18.85 o 
   7 -11   4      159.45      138.49     30.33 o 
  -7 -10   4       24.43       23.07     12.17 o 
  -6 -10   4      171.66      190.69     22.29 o 
  -5 -10   4       26.17       25.13     11.22 o 
  -4 -10   4      637.66      651.66     24.78 o 
  -3 -10   4        0.13       13.12      7.64 o 
  -2 -10   4       88.81       79.19     11.45 o 
  -1 -10   4       36.64       35.83      8.73 o 
   0 -10   4       35.76       57.37      9.87 o 
   1 -10   4       83.77       89.48     14.71 o 
   2 -10   4      378.10      384.82     18.60 o 
   3 -10   4       85.28       78.55     13.11 o 
   4 -10   4      127.39      109.41     14.39 o 
   5 -10   4       43.94       55.61     19.61 o 
   6 -10   4      133.28      138.05     27.20 o 
   7 -10   4        9.09       32.07     20.64 o 
   8 -10   4       10.74        1.16     18.75 o 
  -8  -9   4       27.46       22.37     12.24 o 
  -7  -9   4       31.73       15.00     10.74 o 
  -6  -9   4      227.82       18.14      7.73 o 
  -5  -9   4      611.72      666.49     31.73 o 
  -4  -9   4        8.97       18.11      7.56 o 
  -3  -9   4       85.89       95.60     11.60 o 
  -2  -9   4      209.79      211.24     15.28 o 
  -1  -9   4      272.33      295.30     17.85 o 
   0  -9   4      591.16      577.78     21.21 o 
   1  -9   4       66.44       89.40     20.55 o 
   2  -9   4      720.23      687.70     65.52 o 
   3  -9   4       19.68       35.10      9.23 o 
   4  -9   4       23.45       23.99      7.94 o 
   5  -9   4       70.81       89.23     22.26 o 
   6  -9   4       24.82       36.04     17.80 o 
   7  -9   4      127.69      134.39     26.14 o 
   8  -9   4      104.35       99.50     24.89 o 
   9  -9   4       13.35       34.27     23.59 o 
  -9  -8   4        4.13       16.79     11.47 o 
  -8  -8   4        5.78       27.11     11.48 o 
  -7  -8   4       58.65       68.61     13.88 o 
  -6  -8   4      720.46      767.08     34.04 o 
  -5  -8   4        8.13       20.63      7.76 o 
  -4  -8   4      543.68      552.32     20.66 o 
  -3  -8   4      159.03      155.67     13.16 o 
  -2  -8   4        1.57        0.34      6.13 o 
  -1  -8   4      327.59      285.96     16.48 o 
   0  -8   4      810.76      750.59     23.47 o 
   1  -8   4      108.10      115.33     11.42 o 
   2  -8   4     1413.26     1357.65     32.11 o 
   3  -8   4       13.55        9.30      6.61 o 
   4  -8   4        0.02        4.72      5.47 o 
   5  -8   4       86.10       78.40     20.71 o 
   6  -8   4       97.58       72.60     20.59 o 
   7  -8   4        3.67       -5.66     14.39 o 
   8  -8   4        0.27       12.37     16.87 o 
   9  -8   4      103.35       82.87     24.65 o 
  -9  -7   4       44.12       20.74     11.22 o 
  -8  -7   4        1.12        5.66      8.59 o 
  -7  -7   4      136.62      121.73     16.43 o 
  -6  -7   4      274.20      308.13     20.41 o 
  -4  -7   4      290.79      305.46     15.48 o 
  -3  -7   4        0.11       -1.83      5.27 o 
  -2  -7   4      376.71      363.54     16.13 o 
  -1  -7   4     1319.10     1272.43     29.79 o 
   0  -7   4      104.44       98.00      9.92 o 
   1  -7   4     1855.33     1787.59     36.83 o 
   2  -7   4        1.01        2.61      6.00 o 
   3  -7   4      343.48      363.48     18.67 o 
   4  -7   4       68.97       83.12     19.80 o 
   5  -7   4      266.86      233.74     28.26 o 
   6  -7   4      124.34      141.43     23.47 o 
   7  -7   4      442.96      359.19     33.62 o 
   8  -7   4      107.43       56.35     21.73 o 
   9  -7   4      117.44       94.62     25.18 o 
  10  -7   4       12.16       23.55     22.13 o 
 -10  -6   4      136.08      160.41     24.37 o 
  -9  -6   4        7.11       -0.22      6.88 o 
  -8  -6   4      505.00      541.90     34.86 o 
  -7  -6   4       48.05       47.84      8.57 o 
  -6  -6   4     1950.90     2146.16     42.19 o 
  -5  -6   4       35.06       42.95      6.42 o 
  -4  -6   4        4.32        3.73      4.22 o 
  -3  -6   4        9.58       15.23      4.51 o 
  -2  -6   4      286.95      271.53      9.74 o 
  -1  -6   4      100.39      108.46      8.70 o 
   0  -6   4     2709.39     2537.35     34.72 o 
   1  -6   4      575.34      607.85     13.10 o 
   2  -6   4      194.40      257.07      9.43 o 
   3  -6   4      428.71      434.88     13.46 o 
   4  -6   4      177.59      178.83      8.98 o 
   5  -6   4      100.67      112.54     13.48 o 
   6  -6   4      115.12      128.63     13.03 o 
   7  -6   4      247.38      221.37     17.47 o 
   8  -6   4      112.00      116.60     18.02 o 
   9  -6   4        0.34        3.07     10.01 o 
  10  -6   4      270.04      269.34     22.48 o 
 -11  -5   4      136.53      139.52     24.03 o 
 -10  -5   4        0.39      -12.54     11.65 o 
  -9  -5   4        0.65      -14.28      9.52 o 
  -8  -5   4      137.41      155.96     19.59 o 
  -7  -5   4      603.92      640.23     27.18 o 
  -6  -5   4       20.83       35.29      6.41 o 
  -5  -5   4       80.45       80.50      7.52 o 
  -4  -5   4      457.08      420.19     15.83 o 
  -3  -5   4      963.35      870.77     17.10 o 
  -2  -5   4       79.22       84.08      7.39 o 
  -1  -5   4     3993.92     3973.67     50.25 o 
   0  -5   4      487.55      517.45     11.69 o 
   1  -5   4     1883.86     1825.54     27.05 o 
   2  -5   4       57.72       62.51      5.42 o 
   3  -5   4      118.42      123.68      7.89 o 
   4  -5   4       29.52       44.50      5.36 o 
   5  -5   4     1274.83     1152.85     21.00 o 
   6  -5   4       61.48       59.83     10.78 o 
   7  -5   4       30.50       39.59     11.29 o 
   8  -5   4        3.88       -7.95      8.66 o 
   9  -5   4      233.77      210.99     18.90 o 
  10  -5   4       81.24       84.80     18.97 o 
  11  -5   4       82.58       52.72     20.93 o 
 -11  -4   4       29.49       22.55     16.07 o 
 -10  -4   4      151.34      143.36     22.19 o 
  -9  -4   4        6.02       12.59     13.12 o 
  -8  -4   4      117.82      108.91     10.86 o 
  -7  -4   4       37.14       37.08      7.36 o 
  -6  -4   4      168.15      183.22     10.50 o 
  -5  -4   4      287.35      304.93     11.16 o 
  -4  -4   4      333.86      324.30     19.90 o 
  -3  -4   4      158.26      119.01      6.68 o 
  -2  -4   4     1593.78     1638.62     24.49 o 
  -1  -4   4      434.61      434.38     10.51 o 
   0  -4   4     1249.17     1157.21     18.86 o 
   1  -4   4      455.07      527.95     12.03 o 
   2  -4   4        2.67        2.54      3.26 o 
   3  -4   4     1525.71     1591.30     40.50 o 
   4  -4   4      813.19      823.91     16.46 o 
   5  -4   4      122.03      148.11      7.62 o 
   6  -4   4      607.49      616.32     35.45 o 
   7  -4   4      110.41      121.02     13.51 o 
   8  -4   4       58.59       47.87     11.60 o 
   9  -4   4       54.99       45.58     12.12 o 
  10  -4   4      102.07       87.94     15.37 o 
  11  -4   4       25.40       17.49     16.89 o 
 -11  -3   4       94.65       88.69     19.84 o 
 -10  -3   4       12.10       36.24     15.29 o 
  -9  -3   4      250.05      284.01     26.21 o 
  -8  -3   4        3.57        9.42      5.68 o 
  -7  -3   4      381.02      358.03     14.90 o 
  -6  -3   4       88.91      110.52      8.38 o 
  -5  -3   4        9.45       10.42      4.40 o 
  -4  -3   4      290.85      320.73      9.55 o 
  -3  -3   4     1996.57     1882.49     39.58 o 
  -2  -3   4      962.97      820.00     22.35 o 
  -1  -3   4     1470.27     1503.01     22.12 o 
   0  -3   4      656.50      622.81     15.84 o 
   1  -3   4       32.46       45.31      4.63 o 
   2  -3   4      417.39      428.24     10.63 o 
   3  -3   4     2694.84     2781.24     42.87 o 
   4  -3   4       30.44       44.61      8.05 o 
   5  -3   4     1577.17     1632.80     25.66 o 
   6  -3   4        8.00       16.67      8.29 o 
   7  -3   4      607.03      584.92     23.73 o 
   8  -3   4       17.41       24.14      9.98 o 
   9  -3   4       74.56       47.75     15.89 o 
  10  -3   4       64.19      115.58     31.99 o 
  11  -3   4       14.66       28.29     42.73 o 
 -12  -2   4      102.07       93.57     21.46 o 
 -11  -2   4      102.14       87.98     19.79 o 
 -10  -2   4      167.16      159.72     22.98 o 
  -9  -2   4       30.06       42.65     14.90 o 
  -8  -2   4      471.98      489.15     29.08 o 
  -7  -2   4       30.73       34.19      6.78 o 
  -6  -2   4      923.33     1010.61     19.61 o 
  -5  -2   4      865.62      994.14     21.03 o 
  -4  -2   4      240.32      245.30     13.10 o 
  -3  -2   4     1384.79     1366.37     19.80 o 
  -2  -2   4     2891.98     3014.34     40.48 o 
  -1  -2   4     6170.92     6838.11     79.31 o 
   0  -2   4     1284.43     1613.26     38.39 o 
   1  -2   4     1300.73     1195.31     20.51 o 
   2  -2   4     1320.49     1220.60     19.71 o 
   3  -2   4        5.83        6.73      2.98 o 
   4  -2   4      590.34      566.90     12.65 o 
   5  -2   4      159.33      147.49      6.93 o 
   6  -2   4      161.89      151.59     13.79 o 
   7  -2   4       23.09       30.00     17.62 o 
   8  -2   4       35.42       13.44     10.84 o 
   9  -2   4      437.38      410.02     22.00 o 
  10  -2   4       13.98       37.09     23.87 o 
  11  -2   4        9.89       23.47     28.25 o 
 -12  -1   4       24.18       27.01     17.31 o 
 -11  -1   4        5.33        8.86     12.98 o 
 -10  -1   4       26.89       30.60     14.64 o 
  -9  -1   4      322.19      301.52     25.63 o 
  -8  -1   4      136.51      137.14     17.66 o 
  -7  -1   4      397.81      396.52     12.31 o 
  -6  -1   4       25.38       24.89      6.45 o 
  -5  -1   4        9.40       16.77      3.90 o 
  -4  -1   4     1041.21     1031.73     21.73 o 
  -3  -1   4      579.46      618.48     15.38 o 
  -2  -1   4     1885.73     1884.00     31.67 o 
  -1  -1   4      350.43      313.21      8.08 o 
   0  -1   4     1188.34     1422.48     27.57 o 
   1  -1   4      384.26      507.26     11.06 o 
   2  -1   4      397.95      519.99     13.70 o 
   3  -1   4     7257.56     7384.67    104.82 o 
   4  -1   4     1881.11     2012.38     34.96 o 
   5  -1   4      394.58      416.74     11.97 o 
   6  -1   4      117.28      108.88     19.17 o 
   7  -1   4       51.31       60.14     11.34 o 
   8  -1   4       23.56       56.34     14.22 o 
   9  -1   4       72.48       44.09     11.19 o 
  10  -1   4       56.88       46.65     23.75 o 
  11  -1   4        0.67       10.48     22.60 o 
 -12   0   4       37.61        9.33     14.44 o 
 -11   0   4        0.42       -8.21     11.24 o 
 -10   0   4      502.85      431.07     30.96 o 
  -9   0   4        7.70        9.29     11.58 o 
  -8   0   4      667.51      698.91     39.15 o 
  -7   0   4      174.97      186.88     12.49 o 
  -6   0   4       14.56       27.52      4.34 o 
  -5   0   4      448.79      422.28     13.35 o 
  -4   0   4      391.21      367.33      8.70 o 
  -3   0   4     1772.68     1503.95     40.61 o 
  -2   0   4      160.73      244.16      6.81 o 
  -1   0   4      690.02      545.61     11.11 o 
   0   0   4       20.04       42.69      4.06 o 
   1   0   4      436.48      456.19     10.67 o 
   2   0   4     1952.49     1997.40     28.35 o 
   3   0   4     2865.07     2913.52     38.93 o 
   4   0   4       20.46       12.15      4.57 o 
   5   0   4      620.19      622.89     14.27 o 
   6   0   4       48.54       48.26     10.23 o 
   7   0   4       56.30       56.41     11.47 o 
   8   0   4      402.00      391.02     21.67 o 
   9   0   4       90.60      114.77     16.03 o 
  10   0   4        0.67        1.11     10.00 o 
  11   0   4       22.00       45.47     14.20 o 
 -12   1   4       65.40       68.11     19.36 o 
 -11   1   4      174.14      147.63     22.84 o 
 -10   1   4      129.57      139.47     21.73 o 
  -9   1   4       86.19       82.50     17.49 o 
  -8   1   4      865.64      816.74     37.49 o 
  -7   1   4      174.01      160.34      8.36 o 
  -6   1   4       27.87       19.12      4.28 o 
  -5   1   4      690.02      686.88     21.96 o 
  -4   1   4      605.19      591.15     12.02 o 
  -3   1   4      128.28      115.91      5.82 o 
  -2   1   4      582.27      512.32     11.02 o 
  -1   1   4      660.87      482.75     11.18 o 
   0   1   4      161.96      102.41      6.05 o 
   1   1   4     1187.20     1315.31     20.82 o 
   2   1   4     2474.77     2684.35     36.50 o 
   3   1   4     1537.50     1533.87     24.38 o 
   4   1   4     1520.97     1441.76     24.04 o 
   5   1   4       42.36       48.97      6.80 o 
   6   1   4      103.40       91.86      7.32 o 
   7   1   4      126.43      127.30     14.79 o 
   8   1   4      599.43      508.67     28.75 o 
   9   1   4        0.39       -3.07      9.88 o 
  10   1   4       49.55       39.87     13.33 o 
  11   1   4        8.25       -0.51     21.07 o 
 -12   2   4       37.37       32.62     16.53 o 
 -11   2   4       90.27       85.96     19.18 o 
 -10   2   4      323.41      357.36     29.75 o 
  -9   2   4       25.38       14.72     12.31 o 
  -8   2   4      757.77      752.34     44.92 o 
  -7   2   4      738.67      712.17     15.96 o 
  -6   2   4       59.60       64.64      5.84 o 
  -5   2   4      621.32      625.76     13.49 o 
  -4   2   4       72.70       76.15      5.58 o 
  -3   2   4     1621.74     1700.09     25.21 o 
  -2   2   4      284.80      277.59      8.75 o 
  -1   2   4       42.36       62.76      5.25 o 
   0   2   4      296.79      355.27     10.23 o 
   1   2   4     2073.65     1999.90     38.86 o 
   2   2   4     1321.11     1473.67     25.50 o 
   3   2   4     3078.15     3074.64     42.19 o 
   4   2   4      211.68      225.15      9.73 o 
   5   2   4        1.41        5.48      4.06 o 
   6   2   4      909.68      931.07     20.40 o 
   7   2   4      893.26      919.55     30.92 o 
   8   2   4       46.11       65.12     13.10 o 
   9   2   4        0.67        4.22      9.90 o 
  10   2   4        3.50       -3.67     10.81 o 
 -12   3   4        9.08       13.89     14.71 o 
 -11   3   4      108.86       79.61     19.04 o 
 -10   3   4      809.13      785.63     41.42 o 
  -9   3   4       62.55       60.38     15.81 o 
  -8   3   4      541.52      562.08     21.82 o 
  -7   3   4        2.70        7.98      4.31 o 
  -6   3   4      140.78      133.67      8.68 o 
  -5   3   4      488.34      507.76     15.14 o 
  -4   3   4       32.58       25.91      4.40 o 
  -3   3   4      463.18      500.50     12.20 o 
  -2   3   4       45.87       71.49      8.99 o 
  -1   3   4      700.74      657.62     14.53 o 
   0   3   4     6088.41     5904.79     95.02 o 
   1   3   4        1.28        8.39      3.81 o 
   2   3   4     1501.08     1472.33     24.99 o 
   3   3   4      521.15      503.62     13.80 o 
   4   3   4      667.89      678.09     16.63 o 
   5   3   4      297.41      325.47     12.41 o 
   6   3   4        2.07        8.37      5.09 o 
   7   3   4      171.18      182.14     17.64 o 
   8   3   4      331.48      341.98     22.37 o 
   9   3   4        4.10       -3.42     15.45 o 
  10   3   4        5.87        1.81     12.79 o 
 -12   4   4       76.95       65.00     19.56 o 
 -11   4   4      146.95      152.07     23.83 o 
 -10   4   4       15.12        5.92      6.10 o 
  -9   4   4      399.49      229.09     21.31 o 
  -8   4   4      121.71      133.52     23.07 o 
  -7   4   4        4.93       17.31      4.86 o 
  -6   4   4      639.54      601.13     15.07 o 
  -5   4   4      478.99      444.84     13.09 o 
  -4   4   4       65.13       82.32      6.60 o 
  -3   4   4      374.24      384.71     11.55 o 
  -2   4   4        1.87       -2.20      3.49 o 
  -1   4   4      700.84      708.37     16.00 o 
   0   4   4      743.54      825.44     21.02 o 
   1   4   4     1937.12     1834.40     29.89 o 
   2   4   4      208.42      179.66     30.91 o 
   3   4   4      545.33      521.44     15.17 o 
   4   4   4      490.67      505.77     15.55 o 
   5   4   4      376.12      393.66     14.60 o 
   6   4   4      365.49      383.30     14.32 o 
   7   4   4      489.25      504.66     25.44 o 
   8   4   4       10.76       23.19     11.81 o 
   9   4   4        1.32        2.95     11.99 o 
  10   4   4       28.42       44.73     18.31 o 
 -11   5   4        1.32       14.30     14.69 o 
 -10   5   4      582.83      575.13     36.65 o 
  -9   5   4       25.10       26.87      9.82 o 
  -8   5   4       51.44       51.74     10.24 o 
  -7   5   4      396.50      382.02     14.99 o 
  -6   5   4      456.52      455.15     13.68 o 
  -5   5   4       71.87       72.08      7.12 o 
  -4   5   4     1220.46     1236.52     23.12 o 
  -3   5   4       57.35       60.99      6.55 o 
  -2   5   4       61.70       54.59      6.18 o 
  -1   5   4       21.87       16.09      5.00 o 
   0   5   4     1278.36     1337.63     29.84 o 
   1   5   4        6.18        5.49      4.83 o 
   2   5   4      668.59      550.08     64.08 o 
   3   5   4      542.02      534.13     16.64 o 
   4   5   4        7.05        6.63      5.26 o 
   5   5   4       66.16       79.62     11.19 o 
   6   5   4     1302.24     1364.49     31.09 o 
   7   5   4        0.14        6.72      6.96 o 
   8   5   4      174.76      158.36     19.38 o 
   9   5   4       10.04        9.29     12.98 o 
 -11   6   4      338.30      400.00     32.33 o 
 -10   6   4       20.85       38.11     14.68 o 
  -9   6   4       73.86       74.63     12.73 o 
  -8   6   4       15.46       45.75     10.79 o 
  -7   6   4      226.63      230.42     16.65 o 
  -6   6   4       42.59       52.47      6.68 o 
  -5   6   4      449.96      450.06     14.33 o 
  -4   6   4        0.42        6.20      4.79 o 
  -3   6   4        2.26        2.83      4.42 o 
  -2   6   4        0.41       -6.89      4.59 o 
  -1   6   4      336.94      333.58     12.81 o 
   0   6   4       11.27       12.37      5.29 o 
   1   6   4      555.06      586.06     19.25 o 
   2   6   4      365.60      355.03     14.12 o 
   3   6   4      236.06      238.16     19.88 o 
   4   6   4      298.18      283.31     13.13 o 
   5   6   4     1812.39     1711.31     33.65 o 
   6   6   4       16.13       30.57      9.47 o 
   7   6   4      180.79      183.03     13.40 o 
   8   6   4      159.02      151.25     19.57 o 
   9   6   4       41.43       42.64     30.62 o 
 -10   7   4       30.34       29.97     16.33 o 
  -9   7   4       70.50       76.91     13.34 o 
  -8   7   4       24.07       25.73      9.85 o 
  -7   7   4      323.25      335.27     19.05 o 
  -6   7   4      728.10      785.55     32.90 o 
  -5   7   4        5.99       10.01      5.31 o 
  -4   7   4     1200.00     1199.83     24.56 o 
  -3   7   4        1.36       -1.74      4.72 o 
  -2   7   4      172.69      193.42     10.88 o 
  -1   7   4      280.72      289.63     12.43 o 
   0   7   4       44.94       54.39      7.42 o 
   1   7   4      192.91      224.50     12.54 o 
   2   7   4       29.85       44.71      7.65 o 
   3   7   4       31.75       63.39     12.14 o 
   4   7   4      249.30      300.05     14.56 o 
   5   7   4       39.40       46.98      8.24 o 
   6   7   4      512.20      547.36     23.27 o 
   7   7   4       52.63       56.82     12.98 o 
   8   7   4       15.41       34.37     14.87 o 
  -9   8   4       55.00       58.83     12.80 o 
  -8   8   4       20.18       30.18     10.24 o 
  -7   8   4      877.48      833.58     29.16 o 
  -6   8   4        4.06        6.58      5.66 o 
  -5   8   4      681.04      707.03     18.91 o 
  -4   8   4       22.76       27.23      6.08 o 
  -3   8   4      120.82      121.95     10.28 o 
  -2   8   4       88.58      107.90      9.26 o 
  -1   8   4      358.21      400.23     23.94 o 
   0   8   4      177.27      186.59     11.64 o 
   1   8   4      395.71      342.75     25.69 o 
   2   8   4      125.64      119.22     10.70 o 
   3   8   4      286.13      281.06     14.42 o 
   4   8   4      106.27      105.89     10.80 o 
   5   8   4      277.08      294.72     15.59 o 
   6   8   4      167.65      161.40     13.73 o 
   7   8   4       19.91       11.27      8.03 o 
  -9   9   4       34.55       37.90     20.48 o 
  -8   9   4      151.70      187.69     29.61 o 
  -7   9   4       21.92       66.61     20.48 o 
  -6   9   4      303.37      349.00     18.31 o 
  -5   9   4      122.99      144.79     13.98 o 
  -4   9   4       40.00       33.39      8.43 o 
  -3   9   4       25.62       36.25      9.08 o 
  -2   9   4       77.14       77.58     17.15 o 
  -1   9   4        0.89       -5.78      6.17 o 
   0   9   4       10.11       10.77      8.00 o 
   1   9   4       41.38       53.32     10.39 o 
   2   9   4      356.46      301.06     18.72 o 
   3   9   4       84.12       73.39     12.31 o 
   4   9   4      414.59      406.73     42.99 o 
   5   9   4       17.25       12.89     11.36 o 
   6   9   4      143.11      163.07     17.52 o 
  -8  10   4       69.76       76.18     23.17 o 
  -7  10   4      559.27      710.53     47.99 o 
  -6  10   4      182.72      202.85     21.18 o 
  -5  10   4       56.24       60.38     10.89 o 
  -4  10   4       46.41       62.15     13.71 o 
  -3  10   4      168.47      246.23     17.20 o 
  -2  10   4       33.01       25.63      9.33 o 
  -1  10   4      170.18      182.90     16.48 o 
   0  10   4       40.39       34.28     15.61 o 
   1  10   4       20.73       19.96      8.79 o 
   2  10   4       85.22       76.61     12.43 o 
   3  10   4       77.16       81.93     13.25 o 
   4  10   4      279.37      291.69     20.45 o 
   5  10   4      118.50      178.97     19.06 o 
  -7  11   4      419.00      512.44     43.97 o 
  -6  11   4        4.86       20.95     19.15 o 
  -5  11   4       99.24      108.17     14.00 o 
  -4  11   4       18.82       27.13      9.77 o 
  -3  11   4        0.90        2.44     10.65 o 
  -2  11   4       65.55       59.49     11.80 o 
  -1  11   4       47.56       56.47     11.11 o 
   0  11   4       88.48       97.59     14.07 o 
   1  11   4        5.47        1.75      8.56 o 
   2  11   4       73.11       81.37     13.42 o 
   3  11   4      143.14      147.24     17.20 o 
  -4  12   4        1.62       -6.74      8.40 o 
  -3  12   4      377.27      477.43     24.70 o 
  -2  12   4      275.25      336.53     33.75 o 
  -1  12   4       51.11       39.95     12.62 o 
   0  12   4       55.22       56.06     12.74 o 
   1  12   4       18.46        8.40      9.82 o 
  -3 -12   5       33.56        6.79     10.90 o 
  -2 -12   5       65.95       80.91     12.74 o 
  -1 -12   5        2.70       16.19      8.47 o 
   0 -12   5        0.49        7.77      8.57 o 
   1 -12   5       78.76       63.62     11.54 o 
   2 -12   5       14.25       10.98     18.74 o 
   3 -12   5       70.22       76.22     12.70 o 
  -5 -11   5       97.79      110.79     18.04 o 
  -4 -11   5      269.89      231.79     24.22 o 
  -3 -11   5       12.14       18.51     10.09 o 
  -2 -11   5      470.32      451.38     21.72 o 
  -1 -11   5       37.45       43.91     20.90 o 
   0 -11   5       28.14       45.82      9.99 o 
   1 -11   5      105.64      116.05     14.97 o 
   2 -11   5      122.68      147.60     14.95 o 
   3 -11   5       31.12       48.18     10.55 o 
   5 -11   5      139.53      113.88     25.49 o 
   6 -11   5       22.98       20.66     20.63 o 
  -7 -10   5        1.81        0.09     10.26 o 
  -6 -10   5        3.38       12.06      9.92 o 
  -5 -10   5      169.88      199.39     22.59 o 
  -4 -10   5       73.78      116.01     17.40 o 
  -3 -10   5      154.37      180.41     15.57 o 
  -2 -10   5      251.92      278.56     27.61 o 
  -1 -10   5      154.46      171.99     15.11 o 
   0 -10   5       17.76       28.12      8.44 o 
   1 -10   5      190.23      210.65     16.33 o 
   2 -10   5       47.29       51.05     10.12 o 
   3 -10   5      106.90      126.20     18.36 o 
   4 -10   5       55.08       68.07     12.49 o 
   5 -10   5      208.56      195.82     29.23 o 
   6 -10   5       30.38       33.48     20.09 o 
   7 -10   5      194.08      202.56     33.32 o 
  -8  -9   5       85.95       82.53     17.03 o 
  -7  -9   5      320.13      314.42     25.14 o 
  -6  -9   5       50.20       48.84     12.59 o 
  -5  -9   5      157.35      123.91     17.39 o 
  -4  -9   5      570.01      500.36     27.28 o 
  -3  -9   5        4.90       15.83      7.56 o 
  -2  -9   5      126.00      153.12     13.66 o 
  -1  -9   5       18.08       31.27      7.81 o 
   0  -9   5       73.72       78.72     10.70 o 
   1  -9   5      248.12      232.17     15.05 o 
   2  -9   5       38.86       40.38     18.04 o 
   3  -9   5        3.18       -5.74      6.29 o 
   4  -9   5        3.76        6.10      7.83 o 
   5  -9   5        0.50      -21.38     14.25 o 
   6  -9   5      195.81      201.20     30.86 o 
   7  -9   5        2.17        8.91     18.05 o 
   8  -9   5      206.09      187.17     33.13 o 
  -9  -8   5      217.72      295.34     27.63 o 
  -8  -8   5       12.23        5.60     10.19 o 
  -7  -8   5       76.30       95.93     16.59 o 
  -6  -8   5        7.19        3.18      5.95 o 
  -5  -8   5      861.93      830.22     34.69 o 
  -4  -8   5        2.54        0.47      7.23 o 
  -3  -8   5      351.55      326.36     16.37 o 
  -2  -8   5       90.03       96.44     10.62 o 
  -1  -8   5        0.86        0.62      5.18 o 
   0  -8   5       60.01       54.43      9.17 o 
   1  -8   5      383.95      400.71     31.01 o 
   2  -8   5       38.20       42.41      8.37 o 
   3  -8   5      104.05      104.52     11.71 o 
   4  -8   5        6.68       -0.58      6.60 o 
   5  -8   5      496.69      414.74     33.55 o 
   6  -8   5        9.78       14.14     16.70 o 
   7  -8   5      425.32      404.46     37.41 o 
   8  -8   5      133.78      104.97     25.69 o 
   9  -8   5       13.29       -3.86     20.18 o 
  -9  -7   5        6.79        4.19     10.62 o 
  -8  -7   5       26.19       24.80     10.87 o 
  -7  -7   5       56.22       63.62     13.56 o 
  -6  -7   5      215.98      235.46     18.90 o 
  -5  -7   5       14.48       10.61      7.92 o 
  -4  -7   5     1206.58     1221.85     29.85 o 
  -3  -7   5        0.70       -0.30      5.51 o 
  -2  -7   5      188.38      204.42     13.14 o 
  -1  -7   5      159.98      146.58     18.09 o 
   0  -7   5      453.10      452.99     17.77 o 
   1  -7   5       20.85       25.83      7.20 o 
   2  -7   5      269.00      254.62     14.14 o 
   3  -7   5        1.64        1.60      6.56 o 
   4  -7   5      178.12      140.33     22.34 o 
   5  -7   5        3.06       14.19     14.33 o 
   6  -7   5      504.52      526.90     37.32 o 
   7  -7   5       52.93       79.75     23.20 o 
   8  -7   5        4.94       -9.95     15.86 o 
   9  -7   5      183.45      161.21     30.31 o 
 -10  -6   5        9.16        0.93     13.57 o 
  -9  -6   5        2.94       -2.26      7.19 o 
  -8  -6   5       88.55       81.21     10.90 o 
  -7  -6   5      415.25      474.28     57.05 o 
  -6  -6   5       53.09       54.20      8.64 o 
  -4  -6   5       30.08       32.87      5.83 o 
  -3  -6   5      197.55      223.68     10.52 o 
  -2  -6   5     1561.32     1595.22     25.97 o 
  -1  -6   5      778.25      770.12     16.14 o 
   0  -6   5        0.23        8.10      4.36 o 
   1  -6   5      185.65      174.65     10.91 o 
   2  -6   5        6.52        8.59      4.55 o 
   3  -6   5        0.28       -5.59      3.72 o 
   4  -6   5       25.35       39.10      6.44 o 
   5  -6   5       78.24       64.28     10.58 o 
   6  -6   5      217.68      228.67     16.27 o 
   7  -6   5      162.31      136.61     15.18 o 
   8  -6   5      341.14      362.75     21.28 o 
   9  -6   5       55.79       64.91     14.12 o 
  10  -6   5       10.88       24.51     13.15 o 
 -10  -5   5      186.68      137.06     22.69 o 
  -9  -5   5      265.56      251.35     22.89 o 
  -8  -5   5       56.94       92.15     11.11 o 
  -7  -5   5        9.09       23.86      7.22 o 
  -6  -5   5      772.77      862.01     24.17 o 
  -5  -5   5      625.60      648.74     19.70 o 
  -4  -5   5       49.63       52.22      6.02 o 
  -3  -5   5      174.15      165.07      8.46 o 
  -2  -5   5      842.85      882.69     17.38 o 
  -1  -5   5        0.35       -0.30      3.69 o 
   0  -5   5     3007.55     2963.50     40.39 o 
   1  -5   5      134.48      133.62      7.81 o 
   2  -5   5     1606.06     1639.31     26.66 o 
   3  -5   5        5.71        6.12      4.10 o 
   4  -5   5      464.06      478.61     15.12 o 
   5  -5   5      569.03      613.31     23.29 o 
   6  -5   5      110.65      116.51     13.21 o 
   7  -5   5       17.71       12.08      9.45 o 
   8  -5   5       81.77       81.52     13.53 o 
   9  -5   5       31.58       27.60     14.59 o 
  10  -5   5      166.83      175.12     19.86 o 
 -11  -4   5      290.21      347.23     31.03 o 
 -10  -4   5       40.91       45.72     15.61 o 
  -9  -4   5        0.70       -1.65      5.81 o 
  -8  -4   5       71.88       88.73     10.35 o 
  -7  -4   5      434.70      476.93     18.28 o 
  -6  -4   5      412.55      442.16     26.08 o 
  -5  -4   5       80.90      119.63     19.58 o 
  -4  -4   5      306.66      313.54     12.48 o 
  -3  -4   5      357.62      337.96     10.02 o 
  -2  -4   5       13.87        5.85      3.54 o 
  -1  -4   5     2581.06     2391.40     33.46 o 
   0  -4   5      194.88      165.99      8.06 o 
   1  -4   5      845.93      873.31     17.09 o 
   2  -4   5      362.94      355.03     10.90 o 
   3  -4   5      324.90      324.83     10.70 o 
   4  -4   5       30.73       29.47      4.90 o 
   5  -4   5      132.57      153.58      8.67 o 
   6  -4   5      258.71      271.22     17.26 o 
   7  -4   5      110.32      117.72     27.56 o 
   8  -4   5        5.72        3.28      9.21 o 
   9  -4   5      589.56      577.67     27.86 o 
  10  -4   5       49.65       42.13     17.82 o 
 -11  -3   5       69.60       58.64     18.23 o 
 -10  -3   5       18.84        4.85     12.72 o 
  -9  -3   5       41.62       31.39     13.71 o 
  -8  -3   5      191.24      219.74     15.71 o 
  -7  -3   5      225.39      215.55     24.63 o 
  -6  -3   5      987.99     1088.40     26.45 o 
  -5  -3   5      182.09      206.78     12.01 o 
  -4  -3   5      182.93      178.53     10.31 o 
  -3  -3   5        2.85        4.30      3.48 o 
  -2  -3   5      158.07      162.69      6.96 o 
  -1  -3   5       58.11       88.68      5.82 o 
   0  -3   5     1309.19     1129.24     36.61 o 
   1  -3   5      848.57      844.92     16.47 o 
   2  -3   5      111.61      105.38      6.86 o 
   3  -3   5      317.15      337.00     11.24 o 
   4  -3   5      460.15      448.65     20.21 o 
   5  -3   5       72.52       73.05      6.41 o 
   6  -3   5       40.34       36.96     10.01 o 
   7  -3   5        9.75       19.01     15.38 o 
   8  -3   5      270.36      257.21     23.63 o 
   9  -3   5      142.32      121.37     20.61 o 
  10  -3   5      118.34      143.92     16.84 o 
 -11  -2   5        7.91       -2.88     13.67 o 
 -10  -2   5       12.90        7.16     12.07 o 
  -9  -2   5       41.98       68.20     15.67 o 
  -8  -2   5      132.41      162.58     12.52 o 
  -7  -2   5      281.61      303.80     14.46 o 
  -6  -2   5     1420.94     1515.81     31.75 o 
  -5  -2   5      339.50      305.24     13.20 o 
  -4  -2   5        7.91       16.99     10.91 o 
  -3  -2   5      620.85      682.45     17.94 o 
  -2  -2   5     2164.61     2286.90     31.10 o 
  -1  -2   5     4857.50     5070.35     61.73 o 
   0  -2   5     1684.55     1619.80     57.94 o 
   1  -2   5      100.21       99.96      6.40 o 
   2  -2   5      262.84      286.87     10.54 o 
   3  -2   5      147.71      166.95     11.39 o 
   4  -2   5       94.82      107.92      7.13 o 
   5  -2   5      160.51      169.11      8.65 o 
   6  -2   5       61.64       63.11     11.78 o 
   7  -2   5       18.76        3.55      5.10 o 
   8  -2   5      247.30      215.58     59.02 o 
   9  -2   5      243.46      241.77     30.92 o 
  10  -2   5       56.25       53.97     18.79 o 
  11  -2   5        0.22       13.81     25.62 o 
 -12  -1   5      139.71      168.05     27.00 o 
 -11  -1   5      209.77      218.33     27.88 o 
 -10  -1   5       51.00       35.74     14.95 o 
  -9  -1   5       63.71       91.35     17.95 o 
  -8  -1   5      150.93      159.39     11.91 o 
  -7  -1   5       32.19       34.07     12.88 o 
  -6  -1   5      143.54      133.63     10.12 o 
  -5  -1   5       91.89       99.09      8.73 o 
  -4  -1   5     1039.60      943.64     49.51 o 
  -3  -1   5      307.31      254.17     19.40 o 
  -2  -1   5     5246.50     5208.96     62.53 o 
  -1  -1   5     7544.41     7480.04    133.35 o 
   0  -1   5        0.05        8.26      3.43 o 
   1  -1   5      430.51      410.08     28.26 o 
   4  -1   5       85.11       91.52      6.77 o 
   5  -1   5      190.95      200.70      8.97 o 
   6  -1   5       33.63       40.83     10.28 o 
   7  -1   5        0.41        0.40      7.61 o 
   8  -1   5      273.98      265.51     20.57 o 
   9  -1   5      351.59      360.97     22.13 o 
  10  -1   5       10.31       24.56     12.08 o 
 -12   0   5       65.55       87.85     21.26 o 
 -11   0   5        0.30       -8.15     10.16 o 
 -10   0   5       34.38       31.75     14.45 o 
  -9   0   5      666.15      669.32     36.58 o 
  -8   0   5      167.19      146.37     19.92 o 
  -7   0   5        1.23        4.72      5.32 o 
  -6   0   5      312.41      349.71     20.93 o 
  -5   0   5      198.95      228.21     10.56 o 
  -4   0   5      711.73      681.44     17.85 o 
  -3   0   5       54.34       32.76      5.64 o 
  -2   0   5     2786.69     2704.49     36.67 o 
  -1   0   5      225.40      159.03      8.46 o 
   0   0   5     1642.51     1400.83     22.46 o 
   1   0   5      990.45      911.12     32.42 o 
   2   0   5      115.13      151.19      7.72 o 
   3   0   5      163.30      171.17     11.24 o 
   4   0   5       44.40       46.89      5.65 o 
   5   0   5       92.38       95.76     10.38 o 
   6   0   5        1.37        9.47      8.83 o 
   7   0   5       87.79       93.73     17.82 o 
   8   0   5      144.60      172.01     17.70 o 
   9   0   5        0.74       19.28     20.07 o 
  10   0   5      226.42      232.84     44.74 o 
 -12   1   5        1.98       13.07     14.55 o 
 -11   1   5       21.15       30.40     14.80 o 
 -10   1   5       96.18       80.57     18.24 o 
  -9   1   5      756.68      722.72     38.80 o 
  -8   1   5      106.59       93.63      9.25 o 
  -7   1   5      165.34      168.62     10.63 o 
  -6   1   5       48.14       51.85      5.49 o 
  -5   1   5      989.12     1016.28     18.24 o 
  -4   1   5       24.89       43.10      4.32 o 
  -3   1   5     1784.50     1796.43     31.22 o 
  -2   1   5       30.46       28.80      4.35 o 
  -1   1   5     1167.78     1084.38     19.25 o 
   0   1   5      415.49      432.98     13.40 o 
   1   1   5        8.41        5.19      3.71 o 
   2   1   5     1692.68     1678.42     26.86 o 
   3   1   5     1713.59     1632.17     26.85 o 
   4   1   5      743.29      804.85     24.62 o 
   5   1   5      112.12      117.18      8.28 o 
   6   1   5       64.96       57.96      6.71 o 
   7   1   5      280.27      280.11     18.63 o 
   8   1   5        0.50       18.12     10.41 o 
   9   1   5      162.84      130.32     17.48 o 
  10   1   5        4.05       12.97     12.38 o 
 -12   2   5       72.29       62.35     20.67 o 
 -11   2   5       59.06       46.79     16.67 o 
 -10   2   5      164.38      165.00     24.65 o 
  -9   2   5      175.32      159.88     21.68 o 
  -8   2   5      555.65      545.86     32.61 o 
  -7   2   5        2.58        2.75      4.85 o 
  -6   2   5        6.86        9.93      4.30 o 
  -5   2   5      486.33      497.06     12.67 o 
  -4   2   5     1832.43     1778.11     37.99 o 
  -3   2   5       29.45       32.56      4.67 o 
  -2   2   5     2412.31     2382.03     33.85 o 
  -1   2   5      884.51      851.35     17.33 o 
   0   2   5      259.18      213.82     15.20 o 
   1   2   5     2247.28     2105.84     42.91 o 
   2   2   5     2137.41     1956.21     30.74 o 
   3   2   5      385.14      431.65     13.08 o 
   4   2   5      804.11      802.46     18.45 o 
   5   2   5      211.22      216.32     11.44 o 
   6   2   5      138.78      143.75      9.54 o 
   7   2   5       44.81       61.37     16.26 o 
   8   2   5       65.13       82.24     19.21 o 
   9   2   5       29.38       14.75     12.03 o 
  10   2   5       15.39       14.61     13.07 o 
 -12   3   5       44.76       47.97     18.46 o 
 -11   3   5        5.00        5.47     13.50 o 
 -10   3   5       57.31       42.84     16.47 o 
  -9   3   5       51.26       41.92     15.66 o 
  -8   3   5      200.36      171.32     21.24 o 
  -7   3   5        9.29       14.52      4.97 o 
  -6   3   5       83.06       89.15      7.21 o 
  -5   3   5      117.70       96.13      7.21 o 
  -4   3   5     1134.36     1220.17     35.78 o 
  -3   3   5     1883.94     1844.43     34.45 o 
  -2   3   5      485.25      460.42     14.79 o 
  -1   3   5       31.07       43.62      6.49 o 
   0   3   5       28.98       27.62      5.27 o 
   1   3   5      543.83      536.77     14.92 o 
   2   3   5       81.79       75.42      7.20 o 
   3   3   5     3118.50     3012.25     44.15 o 
   4   3   5      262.10      246.12     11.36 o 
   5   3   5      856.88      885.39     20.89 o 
   6   3   5      277.51      265.00     12.40 o 
   7   3   5      148.48      152.74     17.57 o 
   8   3   5       20.62       35.41     12.30 o 
   9   3   5       79.98       48.93     23.29 o 
  10   3   5      114.03      121.77     19.93 o 
 -11   4   5       79.26       95.40     21.01 o 
 -10   4   5      793.97      702.66     39.29 o 
  -9   4   5        0.21       -1.12      5.00 o 
  -7   4   5       17.22       16.60      6.42 o 
  -6   4   5      201.87      196.51     10.18 o 
  -5   4   5      194.26      204.48     11.89 o 
  -4   4   5     1066.73     1098.27     21.53 o 
  -3   4   5      323.64      316.76     24.71 o 
  -2   4   5       97.44      107.36      7.88 o 
  -1   4   5      697.42      711.36     16.91 o 
   0   4   5     1149.64     1170.47     52.54 o 
   1   4   5      143.44      159.52      9.48 o 
   2   4   5     2687.15     2340.09    194.49 o 
   3   4   5        3.29        2.62      4.98 o 
   4   4   5      345.82      365.43     14.19 o 
   5   4   5      171.71      198.24     11.40 o 
   6   4   5      129.49      143.60     11.07 o 
   7   4   5       17.61       16.74     11.14 o 
   8   4   5      163.07      147.91     18.91 o 
   9   4   5       16.97       -1.69     11.61 o 
 -11   5   5      174.17      170.81     25.63 o 
 -10   5   5       19.52       24.59     15.44 o 
  -9   5   5      196.84      195.71     24.26 o 
  -8   5   5       49.05       60.24     15.92 o 
  -7   5   5        2.03        4.75      4.93 o 
  -6   5   5       25.45       24.51      5.85 o 
  -5   5   5      471.45      429.93     14.32 o 
  -4   5   5      338.98      314.89     12.17 o 
  -3   5   5      289.36      273.46     11.86 o 
  -2   5   5      158.63      140.94      9.27 o 
  -1   5   5      717.92      678.83     18.80 o 
   0   5   5        0.24        0.23      4.89 o 
   1   5   5     2597.75     2589.12     41.03 o 
   2   5   5      327.20      339.40     20.61 o 
   3   5   5      673.01      689.68     19.33 o 
   4   5   5      197.16      211.97     12.15 o 
   5   5   5      134.32      126.87     11.01 o 
   6   5   5       11.05       20.72      6.91 o 
   7   5   5      200.34      179.61     20.18 o 
   8   5   5        6.35      -11.74     11.58 o 
   9   5   5       16.77       13.39     28.44 o 
 -11   6   5        0.19        1.33     14.94 o 
 -10   6   5      474.94      512.57     35.86 o 
  -9   6   5        2.21        0.81     12.24 o 
  -8   6   5      194.77      184.73     16.33 o 
  -7   6   5        4.57        9.95      5.40 o 
  -6   6   5      224.79      233.61     11.47 o 
  -5   6   5        1.89        6.53      5.25 o 
  -4   6   5      150.09      141.88     10.02 o 
  -3   6   5       30.76       36.77      6.43 o 
  -2   6   5       25.27       27.09      6.15 o 
  -1   6   5      155.33      154.31     10.31 o 
   0   6   5      914.52      876.86     21.08 o 
   1   6   5      131.43      125.89     10.28 o 
   2   6   5      881.73      919.24     24.51 o 
   3   6   5      850.40      868.38     22.59 o 
   4   6   5      187.78      229.02     21.45 o 
   5   6   5      147.01      129.24     11.60 o 
   6   6   5      364.62      346.30     16.13 o 
   7   6   5       27.83       28.22     13.40 o 
   8   6   5      107.15      107.10     19.32 o 
 -10   7   5       20.92       27.52     15.01 o 
  -9   7   5       70.86       83.05     18.88 o 
  -8   7   5       75.89       92.81     13.42 o 
  -7   7   5      227.88      217.37     12.03 o 
  -6   7   5      138.87      140.07     10.39 o 
  -5   7   5      445.00      464.98     15.74 o 
  -4   7   5       36.38       43.05      7.08 o 
  -3   7   5      492.31      491.45     16.00 o 
  -2   7   5     1035.32     1053.66     23.54 o 
  -1   7   5      239.94      241.65     12.23 o 
   0   7   5      310.76      345.23     14.38 o 
   1   7   5     1136.90     1077.23     35.90 o 
   2   7   5      452.05      435.12     16.31 o 
   3   7   5       54.85       28.67     11.66 o 
   4   7   5      149.04      167.67     12.83 o 
   5   7   5      254.04      269.13     15.05 o 
   6   7   5       14.10        8.40      7.05 o 
   7   7   5       50.47       18.29      8.79 o 
  -9   8   5       44.60       66.33     17.32 o 
  -8   8   5        2.57        8.34      8.92 o 
  -7   8   5      132.24      137.98     15.34 o 
  -6   8   5      237.49      294.76     13.79 o 
  -5   8   5       18.12       28.30      6.95 o 
  -4   8   5        1.62        4.31      5.36 o 
  -3   8   5      736.82      739.58     20.22 o 
  -2   8   5      739.95      754.03     24.96 o 
  -1   8   5      217.30      226.79     12.55 o 
   0   8   5      395.89      412.15     16.07 o 
   1   8   5      936.26      885.44     30.45 o 
   2   8   5       78.99       64.81      9.00 o 
   3   8   5       33.73       41.73      8.55 o 
   4   8   5      176.46      168.80     13.35 o 
   5   8   5       72.17      106.69     12.00 o 
   6   8   5      391.75      404.98     23.89 o 
   7   8   5      212.87      247.85     17.67 o 
  -8   9   5       12.79       52.38     20.20 o 
  -7   9   5      173.52      170.25     27.90 o 
  -6   9   5       54.76       68.87     10.90 o 
  -5   9   5      184.33      196.47     16.09 o 
  -4   9   5        0.48       10.14      7.58 o 
  -3   9   5        3.57       -4.10      8.89 o 
  -2   9   5      216.63      242.01     29.10 o 
  -1   9   5      213.23      231.91     16.20 o 
   0   9   5      240.59      250.65     16.98 o 
   1   9   5       25.33       32.15     15.69 o 
   2   9   5       52.09       52.23     10.75 o 
   3   9   5       88.34      113.04     14.35 o 
   4   9   5        3.58        0.32      6.16 o 
   5   9   5      238.55      245.47     21.10 o 
   6   9   5       81.91       90.65     15.55 o 
  -7  10   5       58.57       58.59     22.27 o 
  -6  10   5       86.15      108.63     13.53 o 
  -5  10   5       39.11       51.90     16.22 o 
  -4  10   5      128.64      196.22     17.17 o 
  -3  10   5       46.90       52.64     10.88 o 
  -2  10   5        6.33        6.02      7.66 o 
  -1  10   5      220.91      224.37     22.98 o 
   0  10   5       84.66       77.36     12.70 o 
   1  10   5      146.14      137.50     15.71 o 
   2  10   5        6.88        8.31     13.09 o 
   3  10   5       27.83       27.26     10.54 o 
   4  10   5      224.53      216.67     37.63 o 
  -6  11   5       25.08       30.85     19.68 o 
  -5  11   5       48.19       47.28     11.15 o 
  -4  11   5        8.99       25.52      9.42 o 
  -3  11   5        4.98       16.27     23.14 o 
  -2  11   5       50.24       44.96     10.37 o 
  -1  11   5        1.75        4.79      8.38 o 
   0  11   5      264.53      295.53     20.07 o 
   1  11   5       45.05       60.45     12.38 o 
   2  11   5        7.87       14.72     17.83 o 
  -3  12   5       65.16       85.71     16.37 o 
  -2  12   5       26.94       28.46     10.82 o 
  -1  12   5       10.54        5.10      9.59 o 
  -3 -12   6       85.71      124.80     19.47 o 
  -2 -12   6       78.61      110.80     18.76 o 
  -1 -12   6       10.52       10.98     11.14 o 
   0 -12   6       39.83       43.62     11.07 o 
   1 -12   6       11.53       11.05      8.41 o 
   2 -12   6       58.95       70.16     12.41 o 
   3 -12   6        1.92        6.41     10.54 o 
  -5 -11   6       25.29       21.25     11.58 o 
  -4 -11   6        3.31       18.91     11.51 o 
  -3 -11   6      156.97      172.22     21.15 o 
  -2 -11   6      127.42      155.57     20.40 o 
  -1 -11   6      619.29      667.71     26.16 o 
   0 -11   6      316.23      349.32     41.57 o 
   1 -11   6      566.94      596.75     24.63 o 
   2 -11   6       49.99       41.50     14.32 o 
   3 -11   6      519.17      523.88     23.49 o 
   4 -11   6       77.18       76.14     24.00 o 
  -6 -10   6        3.29       -2.07      8.72 o 
  -5 -10   6       70.09       42.70     13.68 o 
  -4 -10   6      135.84      113.91     17.77 o 
  -3 -10   6        3.92       -5.59      8.23 o 
  -2 -10   6       77.35       74.52     15.21 o 
  -1 -10   6       11.19       22.83      8.43 o 
   0 -10   6       55.42       67.07     10.97 o 
   1 -10   6      287.01      288.76     30.85 o 
   2 -10   6       97.92       83.49     12.09 o 
   3 -10   6        0.10        5.60      7.50 o 
   4 -10   6      212.60      196.62     29.80 o 
   6 -10   6       27.93       12.59     19.75 o 
   7 -10   6        8.74      -26.78     17.86 o 
  -7  -9   6       80.33      144.42     20.57 o 
  -6  -9   6      128.80      174.32     21.59 o 
  -5  -9   6       62.47       85.91     15.90 o 
  -4  -9   6        0.62       -5.82      7.94 o 
  -3  -9   6      569.66      601.31     30.12 o 
  -2  -9   6        9.82       13.25     12.98 o 
  -1  -9   6       51.35       56.52     10.07 o 
   0  -9   6        6.54        6.28      7.15 o 
   1  -9   6      219.67      219.61     16.24 o 
   2  -9   6        1.81        4.94      7.14 o 
   3  -9   6      202.52      199.95     27.65 o 
   4  -9   6      327.97      320.06     32.83 o 
   6  -9   6      164.80      128.63     26.41 o 
   7  -9   6      226.78      183.51     31.83 o 
   8  -9   6       11.15        1.26     21.03 o 
  -8  -8   6       18.14       27.85     12.78 o 
  -7  -8   6       88.37      116.75     18.10 o 
  -6  -8   6       89.57       63.31     13.05 o 
  -5  -8   6       65.06       86.30     15.45 o 
  -4  -8   6      376.99      402.64     24.28 o 
  -3  -8   6        6.13       12.70      8.48 o 
  -2  -8   6       68.95       69.08     15.42 o 
  -1  -8   6        1.97       11.18      6.41 o 
   0  -8   6       68.26       69.00      9.95 o 
   1  -8   6       45.02       42.73      9.02 o 
   2  -8   6      276.16      303.97     16.26 o 
   3  -8   6      185.16      192.94     14.65 o 
   4  -8   6       22.92       31.57      8.09 o 
   5  -8   6      255.65      216.51     20.87 o 
   6  -8   6     1175.31     1196.31     59.55 o 
   7  -8   6        0.87        6.53     17.86 o 
   8  -8   6      339.97      310.71     39.12 o 
  -9  -7   6       58.64       63.20     14.65 o 
  -8  -7   6      143.89      149.26     19.25 o 
  -7  -7   6      217.00      271.14     21.06 o 
  -6  -7   6      212.02      162.18     17.94 o 
  -5  -7   6      567.19      553.00     27.62 o 
  -4  -7   6       19.79       31.78     10.02 o 
  -3  -7   6     2048.43     1971.66     55.41 o 
  -2  -7   6       20.43       27.53      9.06 o 
  -1  -7   6        1.25       -0.13      5.39 o 
   0  -7   6       39.69       40.19      7.81 o 
   1  -7   6      100.24       99.80     10.94 o 
   2  -7   6      110.71      107.37     11.01 o 
   3  -7   6        7.57       13.69      6.58 o 
   4  -7   6      170.91      165.39     13.16 o 
   5  -7   6       81.37       34.92     11.74 o 
   6  -7   6      106.76      117.60     24.47 o 
   7  -7   6      838.82      826.63     49.50 o 
   8  -7   6      139.14      120.35     27.19 o 
   9  -7   6       48.57       37.92     23.70 o 
 -10  -6   6      241.27      310.37     32.42 o 
  -9  -6   6      655.09      744.63     26.34 o 
  -8  -6   6       96.32      118.75     12.77 o 
  -7  -6   6      163.93      178.32     14.38 o 
  -6  -6   6      540.17      619.11     21.23 o 
  -5  -6   6      142.92      135.56     11.54 o 
  -4  -6   6       89.25      120.52     10.48 o 
  -3  -6   6      270.24      262.20     10.81 o 
  -2  -6   6        2.18        7.45      4.46 o 
  -1  -6   6       18.42       24.18      5.24 o 
   0  -6   6      957.69      941.03     25.43 o 
   1  -6   6      861.38      876.07     18.68 o 
   2  -6   6       21.44       34.30      7.49 o 
   3  -6   6       52.00       52.28      6.90 o 
   4  -6   6      411.44      451.67     14.32 o 
   5  -6   6     1285.79     1134.26     68.06 o 
   6  -6   6       15.22        5.92      9.26 o 
   7  -6   6      204.15      226.06     19.04 o 
   8  -6   6      108.26      126.85     19.79 o 
   9  -6   6       90.05       84.13     15.36 o 
 -10  -5   6        3.16       34.12     15.58 o 
  -9  -5   6      202.20      207.71     16.32 o 
  -8  -5   6        5.12        8.12      6.80 o 
  -7  -5   6      462.04      453.38     18.87 o 
  -6  -5   6       97.15       97.84     22.32 o 
  -4  -5   6      308.20      297.39     33.38 o 
  -3  -5   6      324.35      321.83     10.87 o 
  -2  -5   6        1.40       -1.40      3.80 o 
  -1  -5   6       39.24       45.04      5.67 o 
   0  -5   6       16.33       17.88      5.04 o 
   1  -5   6      199.47      208.93     17.75 o 
   2  -5   6       99.54       88.31      7.67 o 
   3  -5   6       12.16       12.40      6.01 o 
   4  -5   6        5.37        3.36      5.11 o 
   5  -5   6      974.83      970.71     29.50 o 
   6  -5   6       21.56       32.72     10.22 o 
   7  -5   6      373.18      368.88     21.71 o 
   8  -5   6      228.96      238.79     34.01 o 
   9  -5   6      124.55      115.91     16.99 o 
  10  -5   6        8.55       -0.09     12.71 o 
 -11  -4   6      189.10      185.05     27.29 o 
 -10  -4   6        0.46        3.39     13.72 o 
  -9  -4   6       63.53       94.13     14.31 o 
  -8  -4   6      142.59      135.11     12.74 o 
  -7  -4   6       96.69       88.15     20.03 o 
  -6  -4   6      226.17      254.31     14.11 o 
  -5  -4   6      826.47      760.94     21.80 o 
  -4  -4   6      420.98      434.28     16.28 o 
  -3  -4   6      117.93      115.57      7.18 o 
  -2  -4   6       15.35       20.16      5.72 o 
  -1  -4   6       25.65       18.27      6.06 o 
   0  -4   6      530.94      557.82     18.18 o 
   1  -4   6       32.94       38.87      8.10 o 
   2  -4   6       31.73       43.65      6.50 o 
   3  -4   6        0.45        8.06      7.79 o 
   4  -4   6      516.71      536.32     38.56 o 
   5  -4   6      934.25      863.29     27.59 o 
   6  -4   6      587.88      580.09     23.62 o 
   7  -4   6     1737.59     1736.36     45.49 o 
   8  -4   6       30.57       45.77     27.28 o 
   9  -4   6       40.62       28.18     15.25 o 
  10  -4   6      183.91      233.31     69.59 o 
 -11  -3   6       27.97       25.00     16.18 o 
 -10  -3   6       35.72       44.77     16.34 o 
  -9  -3   6        0.21        0.90      6.36 o 
  -8  -3   6       67.98       82.38     10.45 o 
  -7  -3   6      437.16      465.04     18.34 o 
  -6  -3   6      743.67      689.20     21.11 o 
  -5  -3   6      350.20      378.63     15.68 o 
  -4  -3   6      736.22      731.41     25.30 o 
  -3  -3   6        0.50        4.97      4.86 o 
  -2  -3   6      802.74      927.00     17.15 o 
  -1  -3   6      169.64      213.73     11.70 o 
   0  -3   6        5.85       26.34      6.57 o 
   1  -3   6      130.43      152.68      8.37 o 
   2  -3   6       86.74      100.95      7.48 o 
   3  -3   6       19.10       16.84      5.09 o 
   4  -3   6      100.40       94.73      7.76 o 
   5  -3   6      140.13      152.40      9.19 o 
   6  -3   6      296.42      294.59     18.17 o 
   7  -3   6      319.79      318.92     21.06 o 
   8  -3   6        0.39       -6.91     12.09 o 
   9  -3   6       90.01      145.78     36.13 o 
  10  -3   6       54.37       88.67     14.76 o 
 -11  -2   6      269.19      285.11     32.58 o 
 -10  -2   6       10.80       25.93     15.19 o 
  -9  -2   6        0.07       13.87     12.34 o 
  -8  -2   6      123.55      163.34     13.10 o 
  -7  -2   6      170.09      203.33     13.03 o 
  -6  -2   6     1092.66     1118.89     42.50 o 
  -5  -2   6     1146.02     1132.62     26.50 o 
  -4  -2   6        3.00        9.42      5.45 o 
  -3  -2   6       59.98       77.31      8.79 o 
  -2  -2   6    16734.33    16643.82    186.68 o 
  -1  -2   6     9466.56     9845.90    218.66 o 
   0  -2   6     1146.85     1194.58     35.91 o 
   1  -2   6        7.47       15.80      4.39 o 
   2  -2   6       33.12       49.77      5.82 o 
   3  -2   6     1250.36     1323.28     23.84 o 
   4  -2   6        0.96        5.72      4.38 o 
   5  -2   6      605.03      613.38     17.35 o 
   6  -2   6       38.89       42.59      9.88 o 
   8  -2   6      747.78      714.40     42.30 o 
   9  -2   6      108.09      134.29     29.11 o 
  10  -2   6      236.99      207.48     21.27 o 
 -11  -1   6       87.71       76.76     20.72 o 
 -10  -1   6       78.27       68.17     18.07 o 
  -9  -1   6        1.95       -6.72     10.36 o 
  -8  -1   6      530.95      589.57     20.06 o 
  -7  -1   6        1.49        6.47      5.95 o 
  -6  -1   6      830.92      806.80     22.28 o 
  -5  -1   6       53.53       66.30      7.95 o 
  -4  -1   6      226.07      210.76     11.55 o 
  -3  -1   6       12.15       35.40     17.43 o 
  -2  -1   6       61.03       79.86      6.48 o 
  -1  -1   6      387.53      487.95     21.25 o 
   0  -1   6      737.68      589.25     42.50 o 
   1  -1   6      369.69      361.50     12.98 o 
   2  -1   6       47.46       55.13      6.68 o 
   3  -1   6       28.80       33.04      7.28 o 
   4  -1   6      403.70      422.10     12.95 o 
   5  -1   6        7.86        7.80      4.86 o 
   6  -1   6       23.75       38.84     14.67 o 
   7  -1   6        2.41        2.52      8.63 o 
   8  -1   6       40.53       26.54     11.09 o 
   9  -1   6      139.97      170.20     28.53 o 
  10  -1   6      339.72      280.50     33.84 o 
 -11   0   6       53.66       78.58     19.11 o 
 -10   0   6      406.20      380.15     30.47 o 
  -9   0   6      305.33      334.23     27.76 o 
  -8   0   6      211.34      242.25     13.68 o 
  -7   0   6     1028.98     1022.10     39.24 o 
  -6   0   6       22.68       35.55      7.02 o 
  -5   0   6       99.63      116.79      9.76 o 
  -4   0   6      513.06      501.49     17.34 o 
  -3   0   6      531.88      550.01     14.66 o 
  -2   0   6     1244.79     1184.53     31.31 o 
  -1   0   6     1200.91     1081.25     25.07 o 
   0   0   6      431.73      495.06     24.32 o 
   1   0   6      287.64      277.26     10.12 o 
   2   0   6       98.47      112.60      8.32 o 
   3   0   6        1.64        4.08      4.82 o 
   4   0   6        0.10       -2.12      4.18 o 
   5   0   6      311.14      339.79     13.61 o 
   6   0   6       84.91       93.31     13.14 o 
   7   0   6       19.12       18.79     10.02 o 
   8   0   6      323.60      306.41     21.69 o 
   9   0   6      364.73      412.71     42.24 o 
  10   0   6        9.96       16.34     17.47 o 
 -11   1   6        2.95       -6.65     11.64 o 
 -10   1   6      180.10      176.41     24.36 o 
  -9   1   6      281.11      310.51     26.68 o 
  -8   1   6     1130.72     1154.04     28.58 o 
  -7   1   6       17.37       22.41      6.52 o 
  -6   1   6      250.20      223.72     21.53 o 
  -5   1   6      342.64      344.42     33.51 o 
  -4   1   6      627.58      564.36     12.72 o 
  -3   1   6       99.30      105.51      6.64 o 
  -2   1   6     2349.01     2174.83     32.04 o 
  -1   1   6      373.65      361.70     16.77 o 
   0   1   6      806.07      853.05     21.45 o 
   1   1   6       97.96      104.91      7.53 o 
   2   1   6      286.06      296.13     11.20 o 
   3   1   6      222.38      221.15     10.35 o 
   4   1   6      463.28      477.75     14.58 o 
   5   1   6       90.99      111.37      8.66 o 
   6   1   6      362.09      373.45     20.54 o 
   7   1   6       14.98        9.65     10.51 o 
   8   1   6      829.91      811.41     47.78 o 
   9   1   6       19.60       14.99     12.67 o 
  10   1   6       60.22       37.96     22.70 o 
 -11   2   6        9.01      -15.88     10.78 o 
 -10   2   6        2.52        6.18     12.58 o 
  -9   2   6      167.38      163.82     22.45 o 
  -8   2   6      608.25      629.31     20.42 o 
  -7   2   6      268.40      273.77     13.43 o 
  -6   2   6      128.64      124.56     10.36 o 
  -5   2   6       16.55       26.92      5.00 o 
  -4   2   6     1401.06     1399.35     23.97 o 
  -3   2   6     3501.72     3438.29     46.79 o 
  -2   2   6        1.16        6.33      4.30 o 
  -1   2   6     3780.11     3634.77     49.58 o 
   0   2   6       83.37       76.17     10.19 o 
   1   2   6     1083.07     1171.47     31.36 o 
   2   2   6       91.26      106.61      8.25 o 
   3   2   6      537.40      565.66     16.05 o 
   4   2   6       63.94       66.97      7.62 o 
   5   2   6     1187.94     1149.44     24.24 o 
   6   2   6      717.30      720.79     19.27 o 
   7   2   6      227.08      235.89     20.38 o 
   8   2   6        5.87       14.27     11.38 o 
   9   2   6      309.71      347.04     25.38 o 
 -11   3   6       36.82       53.40     18.06 o 
 -10   3   6      353.13      368.45     30.36 o 
  -9   3   6      123.58      129.19     20.43 o 
  -8   3   6      176.21      165.88     22.69 o 
  -7   3   6       64.05       71.89     11.50 o 
  -6   3   6       42.80       52.10      7.73 o 
  -5   3   6       14.25       10.03      4.93 o 
  -4   3   6     1289.58     1208.85     22.80 o 
  -3   3   6       35.67       46.61      6.17 o 
  -2   3   6     2329.04     2334.03     35.72 o 
  -1   3   6      807.49      760.28     17.88 o 
   0   3   6      854.96      923.44     24.81 o 
   1   3   6      117.54      114.64      8.97 o 
   2   3   6      355.14      387.84     33.53 o 
   3   3   6      116.15      123.95      9.58 o 
   4   3   6      255.81      285.87     18.68 o 
   5   3   6      435.25      455.15     15.53 o 
   6   3   6       47.32       49.42      8.75 o 
   7   3   6        1.55       -3.25      9.83 o 
   8   3   6      384.64      394.19     25.56 o 
   9   3   6        0.45       10.35     12.94 o 
 -11   4   6       12.52       49.21     17.74 o 
 -10   4   6       31.41       19.82     15.21 o 
  -9   4   6      752.86      738.31     40.51 o 
  -8   4   6       17.51       25.22     10.81 o 
  -7   4   6       45.11       59.20     10.00 o 
  -6   4   6       20.87       19.59      6.14 o 
  -5   4   6      686.11      676.26     17.19 o 
  -4   4   6      121.10      136.48     12.39 o 
  -3   4   6     1742.72     1634.34     28.56 o 
  -2   4   6      555.20      521.67     15.28 o 
  -1   4   6      532.63      552.34     16.26 o 
   0   4   6      349.19      306.11     13.03 o 
   1   4   6      358.22      330.02     13.38 o 
   2   4   6        4.28        4.53      4.78 o 
   3   4   6      668.22      687.51     19.73 o 
   4   4   6      514.44      557.64     17.84 o 
   5   4   6      119.08      118.33     10.32 o 
   6   4   6        3.08       -6.93      5.42 o 
   7   4   6      236.98      239.80     40.63 o 
   8   4   6      104.79       92.48     17.65 o 
   9   4   6       46.05       48.53     16.59 o 
 -11   5   6        8.19       11.61     13.40 o 
 -10   5   6      135.22      148.03     24.10 o 
  -9   5   6       26.97       17.68     14.04 o 
  -8   5   6        1.39       -3.38     10.57 o 
  -7   5   6       42.03       42.86     16.13 o 
  -6   5   6      106.17       85.17      8.38 o 
  -5   5   6      357.11      360.95     19.36 o 
  -4   5   6      861.14      838.36     30.59 o 
  -3   5   6      506.56      492.09     21.86 o 
  -2   5   6      190.90      185.30     15.50 o 
  -1   5   6     1031.34     1056.29     24.32 o 
   0   5   6      343.77      362.35     14.52 o 
   1   5   6      187.33      181.40     12.07 o 
   2   5   6      571.76      572.18     27.09 o 
   3   5   6      444.35      407.04     24.28 o 
   4   5   6      201.59      220.04     13.76 o 
   5   5   6      347.67      331.88     15.38 o 
   6   5   6      195.32      199.94     13.23 o 
   7   5   6       64.71       77.85     15.61 o 
   8   5   6      124.91      137.72     20.39 o 
 -10   6   6       18.65       29.06     15.76 o 
  -9   6   6      117.03       97.73     19.78 o 
  -8   6   6        2.89       -9.69     10.60 o 
  -7   6   6       34.56       29.56      7.71 o 
  -6   6   6      193.93      186.31     11.60 o 
  -5   6   6      117.41      105.27      9.39 o 
  -4   6   6        1.96       10.36      7.95 o 
  -3   6   6      292.80      299.55     13.43 o 
  -2   6   6       33.52       42.75      7.44 o 
  -1   6   6      129.13      124.77     10.08 o 
   0   6   6        2.42        3.97      5.79 o 
   1   6   6     1102.32     1085.64     25.53 o 
   2   6   6       99.95       90.26     10.10 o 
   3   6   6      741.99      771.57     26.09 o 
   4   6   6       41.43       22.82     12.75 o 
   5   6   6      136.28      140.46     12.58 o 
   6   6   6       10.25        1.63      6.59 o 
   7   6   6       18.52       40.91     15.30 o 
   8   6   6       11.43        8.05     14.79 o 
 -10   7   6      113.56      107.04     21.68 o 
  -9   7   6       13.82       30.17     14.80 o 
  -8   7   6      114.62      137.57     21.31 o 
  -7   7   6       20.57        6.74      5.90 o 
  -6   7   6      202.16      182.95     12.05 o 
  -5   7   6      328.31      367.59     15.11 o 
  -4   7   6     1320.11     1346.79     32.17 o 
  -3   7   6     2052.28     2058.64     36.36 o 
  -2   7   6     1282.79     1286.28     27.11 o 
  -1   7   6        3.01       -3.47      5.25 o 
   0   7   6      698.40      672.04     20.12 o 
   1   7   6      119.85      137.65     13.86 o 
   2   7   6      122.69      155.03     15.21 o 
   3   7   6       24.59       16.39      9.08 o 
   4   7   6        0.73       -5.67      6.27 o 
   5   7   6        4.49       -2.75     11.69 o 
   6   7   6      176.72      191.10     15.30 o 
   7   7   6      226.04      330.87     40.96 o 
  -9   8   6       52.88       88.65     19.96 o 
  -8   8   6        0.38       -5.48     10.94 o 
  -7   8   6        0.58       -1.00      8.41 o 
  -6   8   6       48.71       48.02      8.07 o 
  -5   8   6        9.33       11.41      6.29 o 
  -4   8   6      175.78      174.29     12.18 o 
  -3   8   6       89.55       87.88      9.31 o 
  -2   8   6       50.77       53.39      8.31 o 
  -1   8   6      289.44      303.00     14.64 o 
   0   8   6      391.18      384.94     16.13 o 
   1   8   6      562.09      546.59     19.12 o 
   2   8   6      331.91      309.91     15.74 o 
   3   8   6       24.99       25.69      8.39 o 
   4   8   6        7.55       -1.89      9.74 o 
   5   8   6        6.81        2.02      7.47 o 
   6   8   6       13.38        8.55     14.10 o 
  -7   9   6       45.43       48.46     18.88 o 
  -6   9   6       27.91       34.94     10.17 o 
  -5   9   6      116.58      125.08     23.94 o 
  -4   9   6        3.40       25.30      8.79 o 
  -3   9   6       20.31       19.51      8.31 o 
  -2   9   6       86.94       68.95     11.72 o 
  -1   9   6      148.79      172.14     31.11 o 
   0   9   6      211.07      183.73     16.94 o 
   1   9   6      324.78      336.55     19.54 o 
   2   9   6       41.15       52.19     12.05 o 
   3   9   6      109.39       91.48     17.52 o 
   4   9   6       89.74       72.67     13.23 o 
   5   9   6        0.14       -2.48     15.56 o 
  -7  10   6       42.86       82.78     23.72 o 
  -6  10   6       70.98       80.55     12.69 o 
  -5  10   6       27.61       46.24     10.87 o 
  -4  10   6        6.65       27.13      9.90 o 
  -3  10   6       21.97       41.02     14.82 o 
  -2  10   6      166.18      191.42     17.58 o 
  -1  10   6      106.46       98.79     25.76 o 
   0  10   6      453.03      494.86     24.55 o 
   1  10   6        0.02        0.88      8.55 o 
   2  10   6      145.70      180.03     18.24 o 
   3  10   6       71.70       52.06     13.84 o 
  -5  11   6      137.77      160.00     17.22 o 
  -4  11   6       89.65       72.91     13.39 o 
  -3  11   6        0.96       -0.98     13.16 o 
  -2  11   6       41.24       50.85     12.25 o 
  -1  11   6      225.81      246.75     20.34 o 
   0  11   6       96.38      114.89     15.67 o 
   1  11   6      440.67      495.45     27.88 o 
  -1 -12   7      665.29      660.44     35.84 o 
   0 -12   7      286.81      292.45     28.35 o 
   1 -12   7       64.00      109.47     14.64 o 
   2 -12   7       39.77       77.65     24.21 o 
  -4 -11   7       68.26       74.33     15.92 o 
  -3 -11   7        5.47       11.53     10.21 o 
  -2 -11   7       11.94       26.99     11.83 o 
  -1 -11   7       71.16       60.81     14.64 o 
   0 -11   7      113.67      117.50     14.78 o 
   1 -11   7       88.20      106.37     13.94 o 
   2 -11   7      152.56      171.10     26.50 o 
   3 -11   7      210.11      218.16     18.64 o 
   4 -11   7      348.54      332.81     39.20 o 
  -6 -10   7        7.41       -0.34      9.81 o 
  -5 -10   7        0.01        3.69      9.51 o 
  -4 -10   7       31.70       32.31     12.19 o 
  -3 -10   7      161.08      208.68     22.93 o 
  -2 -10   7      150.80      162.99     19.94 o 
  -1 -10   7      129.06      133.38     18.98 o 
   0 -10   7       29.16       27.11      9.12 o 
   1 -10   7       49.54       44.24     10.30 o 
   2 -10   7        0.99        2.18      8.19 o 
   3 -10   7      512.89      542.52     28.43 o 
   4 -10   7        6.94        7.62     17.40 o 
   5 -10   7       55.91       31.40     21.91 o 
  -7  -9   7       29.11        0.87      7.24 o 
  -6  -9   7        6.32       -2.75      9.42 o 
  -5  -9   7        6.74       10.99      9.44 o 
  -4  -9   7      142.09      112.06     17.27 o 
  -3  -9   7       10.28       17.81     10.16 o 
  -2  -9   7       98.98       94.77     15.49 o 
  -1  -9   7       50.92       48.44     12.73 o 
   0  -9   7       79.59       59.53     10.34 o 
   1  -9   7      145.82      148.96     19.70 o 
   2  -9   7      559.62      557.66     40.44 o 
   3  -9   7       20.98       44.95     10.01 o 
   4  -9   7      375.51      380.36     35.23 o 
   5  -9   7      116.04      126.01     25.34 o 
   7  -9   7       14.42       30.17     23.56 o 
  -8  -8   7      123.23      137.34     20.24 o 
  -7  -8   7      709.22      746.21     36.11 o 
  -6  -8   7       11.03       11.93     10.59 o 
  -5  -8   7      129.93      120.79     17.78 o 
  -4  -8   7       18.93       12.03      9.28 o 
  -3  -8   7      233.58      217.43     21.56 o 
  -2  -8   7      118.90       97.65     14.82 o 
  -1  -8   7        0.88       -6.44      5.86 o 
   0  -8   7       26.27       34.52      8.09 o 
   1  -8   7      410.73      406.34     18.61 o 
   2  -8   7       22.38       12.52      7.42 o 
   3  -8   7      507.89      497.63     20.50 o 
   4  -8   7      294.71      298.99     29.71 o 
   5  -8   7       64.40       45.64     20.24 o 
   6  -8   7      388.50      318.66     32.19 o 
   7  -8   7      286.83      212.52     33.37 o 
   8  -8   7        1.63       13.68     20.36 o 
  -9  -7   7      199.64      212.25     23.96 o 
  -8  -7   7       10.29       19.71     11.38 o 
  -7  -7   7      346.05      389.63     26.42 o 
  -6  -7   7       36.56       31.41      9.87 o 
  -5  -7   7        0.23        2.00      8.02 o 
  -4  -7   7       16.58       14.69      9.17 o 
  -3  -7   7        5.00        4.86      7.28 o 
  -2  -7   7      133.45      151.08     17.21 o 
  -1  -7   7        8.24        5.57      8.01 o 
   0  -7   7      420.21      434.30     17.91 o 
   1  -7   7     1393.27     1373.91     33.68 o 
   2  -7   7      374.40      403.08     18.06 o 
   3  -7   7      644.48      705.85     23.50 o 
   4  -7   7       91.74       92.57     11.16 o 
   5  -7   7        0.86      -20.83     15.27 o 
   6  -7   7       29.35        2.79     15.90 o 
   7  -7   7        0.04        0.55     19.42 o 
   8  -7   7      151.26      135.34     28.92 o 
  -9  -6   7      382.07      472.61     44.08 o 
  -8  -6   7      157.69      169.12     15.00 o 
  -7  -6   7        1.34        7.89      7.22 o 
  -6  -6   7        9.53        6.02      5.99 o 
  -5  -6   7      437.53      434.89     18.18 o 
  -4  -6   7      118.23      132.58     11.38 o 
  -3  -6   7       76.24       62.24      8.26 o 
  -2  -6   7       90.45      103.01      9.69 o 
  -1  -6   7       95.42      102.28      8.08 o 
   0  -6   7       59.89       61.98      7.04 o 
   1  -6   7      195.93      203.54     12.29 o 
   2  -6   7       45.27       57.45      9.52 o 
   3  -6   7        0.57       -0.93      5.13 o 
   4  -6   7      751.55      769.44     19.59 o 
   5  -6   7      488.52      504.48     23.01 o 
   6  -6   7       15.04       27.36     10.64 o 
   7  -6   7      447.96      415.39     30.43 o 
   8  -6   7       34.04       24.04     12.59 o 
   9  -6   7       22.72       28.84     24.31 o 
 -10  -5   7      208.54      230.57     28.55 o 
  -9  -5   7       53.87       48.90     10.40 o 
  -8  -5   7        8.67       10.84      7.62 o 
  -7  -5   7        2.44        8.94      6.57 o 
  -6  -5   7      337.58      387.34     17.54 o 
  -5  -5   7      125.76      162.86     13.38 o 
  -4  -5   7      246.43      238.45     13.29 o 
  -3  -5   7       39.59       36.74      7.44 o 
  -2  -5   7       93.69      102.31      9.77 o 
  -1  -5   7      102.42      115.93      8.28 o 
   0  -5   7       45.24       66.36      7.13 o 
   1  -5   7      589.96      582.09     16.20 o 
   2  -5   7      320.16      349.49     13.34 o 
   3  -5   7      546.46      578.70     16.86 o 
   4  -5   7      438.41      415.07     14.30 o 
   5  -5   7        0.87       14.85      9.29 o 
   6  -5   7     1102.92     1122.72     34.80 o 
   7  -5   7       79.57       68.23     13.73 o 
   8  -5   7      118.39      140.12     18.04 o 
   9  -5   7       28.09       25.54     14.22 o 
 -10  -4   7      245.62      335.39     34.54 o 
  -9  -4   7       59.20       60.26     10.61 o 
  -8  -4   7       53.27       66.52     10.46 o 
  -7  -4   7        3.71        2.71     10.89 o 
  -6  -4   7        5.01        4.56      7.49 o 
  -5  -4   7      145.21      138.91     17.91 o 
  -4  -4   7      388.91      396.21     18.60 o 
  -3  -4   7      224.79      239.52     19.81 o 
  -2  -4   7        1.41       -0.82      5.25 o 
  -1  -4   7        7.56       10.06      5.48 o 
   0  -4   7      165.15      165.90     12.19 o 
   1  -4   7       14.30       12.96      6.06 o 
   2  -4   7      820.95      829.14     19.27 o 
   3  -4   7      423.37      416.06     14.37 o 
   4  -4   7      112.39      128.61     17.92 o 
   5  -4   7      360.82      208.45     25.90 o 
   6  -4   7     1122.23     1173.34     35.72 o 
   7  -4   7      122.84      115.97     17.23 o 
   8  -4   7      163.46      163.58     23.35 o 
   9  -4   7        5.34       53.17     43.38 o 
 -11  -3   7      273.31      285.06     33.21 o 
 -10  -3   7        2.01       -1.41     13.00 o 
  -9  -3   7       65.96       82.82     11.17 o 
  -8  -3   7       53.63       50.94      9.23 o 
  -7  -3   7        4.34        3.83      8.95 o 
  -6  -3   7     1621.23     1685.81     36.64 o 
  -5  -3   7      576.47      542.52     19.23 o 
  -4  -3   7      242.80      247.97     16.92 o 
  -3  -3   7      251.03      254.85     13.68 o 
  -2  -3   7      319.09      392.63     15.54 o 
  -1  -3   7      990.56     1012.48     19.83 o 
   0  -3   7       15.18        2.40      3.36 o 
   1  -3   7      494.46      526.73     14.62 o 
   2  -3   7        2.77        4.27      4.99 o 
   3  -3   7       91.18      113.13     10.35 o 
   4  -3   7      282.23      263.07     11.49 o 
   6  -3   7      197.30      197.04     22.83 o 
   7  -3   7      141.31      177.51     22.15 o 
   8  -3   7      112.51      119.99     15.40 o 
   9  -3   7       16.02       47.94     32.20 o 
 -11  -2   7       73.29       96.33     21.68 o 
 -10  -2   7       85.86       96.13     20.22 o 
  -9  -2   7       34.06       30.83      8.35 o 
  -8  -2   7       20.25       15.71      7.51 o 
  -7  -2   7      261.03      258.39     23.14 o 
  -6  -2   7      556.57      513.52     33.40 o 
  -5  -2   7       91.39       87.31      9.99 o 
  -4  -2   7      557.79      520.17     26.52 o 
  -3  -2   7       90.41      100.86      9.86 o 
  -2  -2   7      255.91      252.80     10.90 o 
  -1  -2   7      115.06      131.22      8.07 o 
   0  -2   7      124.54      134.65     10.72 o 
   1  -2   7       54.49       53.11      6.36 o 
   2  -2   7      499.96      509.98     20.15 o 
   3  -2   7      832.28      843.80     19.05 o 
   4  -2   7      459.87      478.62     16.70 o 
   5  -2   7      142.36      144.13      9.67 o 
   6  -2   7      734.18      758.17     27.77 o 
   7  -2   7       61.22       59.48     18.44 o 
   8  -2   7      174.88      178.12     27.82 o 
   9  -2   7       73.78       71.00     14.40 o 
 -11  -1   7      207.16      222.81     29.39 o 
 -10  -1   7        0.13       13.81     13.60 o 
  -9  -1   7       19.69       13.74      7.37 o 
  -8  -1   7       82.16      103.71     19.68 o 
  -7  -1   7      749.71      739.28     23.01 o 
  -6  -1   7       45.57       65.97      9.50 o 
  -5  -1   7      975.22      985.37     25.87 o 
  -4  -1   7        0.29       13.76      6.26 o 
  -3  -1   7      179.07      192.81     17.19 o 
  -2  -1   7      100.02       96.27      9.11 o 
  -1  -1   7       28.24       40.55      5.57 o 
   0  -1   7        0.18        4.41      4.24 o 
   1  -1   7      148.59      165.81     10.66 o 
   2  -1   7       84.91       66.91      8.18 o 
   3  -1   7     1227.40     1201.02     23.53 o 
   4  -1   7       42.02       40.54      6.41 o 
   5  -1   7      962.81      979.02     22.01 o 
   6  -1   7        1.22       15.72      9.75 o 
   7  -1   7      574.35      573.06     26.67 o 
   8  -1   7      172.02      205.75     28.20 o 
   9  -1   7       20.16       14.00     11.80 o 
 -11   0   7        0.59        2.24     14.18 o 
 -10   0   7       49.10       35.67     15.67 o 
  -9   0   7      186.35      184.10     24.29 o 
  -8   0   7      378.52      375.37     16.77 o 
  -7   0   7       58.21       62.18      9.47 o 
  -6   0   7     1767.94     1768.90     37.20 o 
  -5   0   7        2.79       13.85      5.84 o 
  -4   0   7      319.91      294.51     13.68 o 
  -3   0   7       59.75       60.33      8.01 o 
  -2   0   7      306.13      275.55     11.32 o 
  -1   0   7      206.69      239.87     10.34 o 
   0   0   7      322.95      309.16     11.28 o 
   1   0   7        0.40        3.44      4.49 o 
   2   0   7        0.77       -2.39      4.45 o 
   3   0   7       16.61       24.34      7.73 o 
   4   0   7      751.54      766.94     19.14 o 
   5   0   7        5.16        5.30      5.12 o 
   6   0   7      205.71      239.18     19.41 o 
   7   0   7      477.12      471.07     25.30 o 
   8   0   7      106.64       87.25     15.31 o 
   9   0   7      185.44      164.85     19.69 o 
 -11   1   7       76.32       84.61     20.41 o 
 -10   1   7       23.09       44.84     16.43 o 
  -9   1   7        3.79       12.67     13.43 o 
  -8   1   7      109.30      140.46     12.48 o 
  -7   1   7     1275.18     1217.20     29.71 o 
  -6   1   7       47.08       49.65     11.30 o 
  -5   1   7       27.73       20.86      6.46 o 
  -4   1   7      356.13      350.60     14.94 o 
  -3   1   7      339.79      338.50     11.44 o 
  -2   1   7      306.20      301.52     12.36 o 
  -1   1   7      731.03      746.86     18.16 o 
   0   1   7       84.64       90.96      7.94 o 
   1   1   7      263.11      238.91     25.22 o 
   2   1   7       36.10       41.21      6.43 o 
   3   1   7      692.38      699.34     18.15 o 
   4   1   7      321.46      338.06     13.48 o 
   5   1   7      557.99      569.62     16.99 o 
   6   1   7     1023.62      970.07     33.22 o 
   7   1   7       14.16       15.64     11.17 o 
   8   1   7        3.62       16.00     12.03 o 
   9   1   7      114.11      100.98     17.85 o 
 -11   2   7       59.22       79.81     20.60 o 
 -10   2   7       65.45       95.26     20.60 o 
  -9   2   7       17.90       49.09     16.89 o 
  -8   2   7      428.76      466.64     18.51 o 
  -7   2   7      135.31      142.22     12.00 o 
  -6   2   7      684.18      641.63     20.74 o 
  -5   2   7       35.93       28.20      6.87 o 
  -4   2   7       55.86       64.13      8.27 o 
  -3   2   7      249.18      246.96     11.11 o 
  -2   2   7     1243.47     1192.92     23.20 o 
  -1   2   7      445.33      461.97     18.22 o 
   0   2   7      179.61      207.54     11.09 o 
   1   2   7      106.91      117.43     13.54 o 
   2   2   7      295.02      287.33     12.52 o 
   3   2   7       30.40       36.39      8.70 o 
   4   2   7      350.22      376.64     14.40 o 
   5   2   7        3.75       -0.83      6.09 o 
   6   2   7        4.73       15.69     10.55 o 
   7   2   7      140.03      144.46     17.95 o 
   8   2   7      256.07      274.46     37.65 o 
   9   2   7       21.03        7.16     13.36 o 
 -11   3   7        1.17        2.32     14.42 o 
 -10   3   7       14.36       31.62     16.04 o 
  -9   3   7      441.48      438.28     33.57 o 
  -8   3   7      110.20      106.38     11.08 o 
  -7   3   7      748.01      702.01     22.15 o 
  -6   3   7      234.21      218.83     13.27 o 
  -5   3   7       13.44       23.26      6.73 o 
  -4   3   7      211.01      223.41     11.30 o 
  -3   3   7      937.24      940.28     20.77 o 
  -2   3   7        0.32       -0.17      4.47 o 
  -1   3   7      196.96      176.92     10.27 o 
   0   3   7       56.48       81.22      8.46 o 
   1   3   7        5.95        8.25      7.07 o 
   2   3   7        0.10       -2.90      5.22 o 
   3   3   7      143.55      152.90     10.90 o 
   4   3   7      427.20      406.85     15.59 o 
   5   3   7       63.32       80.42      9.03 o 
   6   3   7      113.92      111.19     10.48 o 
   7   3   7      301.61      319.04     23.86 o 
   8   3   7       26.25       38.27     17.64 o 
 -11   4   7       14.29        7.05     14.55 o 
 -10   4   7       81.24       76.79     19.83 o 
  -9   4   7       78.87       77.18     18.96 o 
  -8   4   7      435.49      436.44     18.53 o 
  -7   4   7      246.86      252.75     14.12 o 
  -6   4   7        7.39        1.31      5.32 o 
  -4   4   7      630.21      618.59     41.64 o 
  -3   4   7        6.95       -0.60      3.02 o 
  -2   4   7     1004.44     1033.38     27.37 o 
  -1   4   7      140.48      170.41     23.69 o 
   0   4   7      423.31      450.47     19.45 o 
   1   4   7       11.75       17.66      6.38 o 
   2   4   7      184.34      186.74     11.77 o 
   3   4   7        4.12       17.56      6.17 o 
   4   4   7       29.85       29.42      7.26 o 
   5   4   7      177.47      205.07     13.09 o 
   6   4   7      199.78      244.78     28.37 o 
   7   4   7        2.23       -0.71     11.40 o 
   8   4   7       95.60       65.03     24.60 o 
 -10   5   7       19.15       13.49      9.25 o 
  -9   5   7       49.92       42.00     15.70 o 
  -8   5   7       81.36       81.30     18.30 o 
  -7   5   7        0.79        3.77      6.29 o 
  -6   5   7       27.51       30.72      7.93 o 
  -5   5   7      282.67      293.79     13.02 o 
  -4   5   7      294.22      302.31     13.45 o 
  -3   5   7     1228.05     1283.14     26.71 o 
  -2   5   7      188.66      218.78     11.84 o 
  -1   5   7      539.46      542.12     17.18 o 
   0   5   7      125.87      125.71     10.51 o 
   1   5   7       43.67       48.59      8.19 o 
   2   5   7      153.17      149.41     17.02 o 
   3   5   7      101.57      105.44     10.51 o 
   4   5   7      605.68      615.82     28.39 o 
   5   5   7       44.04       64.33      9.79 o 
   6   5   7       56.84       44.96      8.97 o 
   7   5   7      407.87      422.77     28.26 o 
 -10   6   7       39.30       49.43     19.05 o 
  -9   6   7       39.05       31.31     16.19 o 
  -8   6   7      214.48      222.25     26.01 o 
  -7   6   7       64.74       63.70     10.28 o 
  -6   6   7      217.81      211.83     14.27 o 
  -5   6   7        8.58        7.75      6.36 o 
  -4   6   7      741.08      749.98     20.19 o 
  -3   6   7      394.15      434.87     16.16 o 
  -2   6   7      132.74      156.47     11.20 o 
  -1   6   7       29.89       41.14      7.59 o 
   0   6   7        0.60        0.68      6.26 o 
   1   6   7        8.74       10.71      7.62 o 
   2   6   7      162.53      168.66     13.01 o 
   3   6   7        4.97       23.44      9.73 o 
   4   6   7        1.35       -2.01     14.97 o 
   5   6   7        0.41       -4.20     12.28 o 
   6   6   7       91.36      116.55     12.37 o 
   7   6   7      170.35      198.04     24.25 o 
  -9   7   7       17.73        8.11     15.07 o 
  -8   7   7      145.31      133.77     21.28 o 
  -7   7   7       39.74       42.82      9.32 o 
  -6   7   7        3.58        8.41      6.84 o 
  -5   7   7      205.55      215.35     12.66 o 
  -4   7   7      888.68      999.41     24.55 o 
  -3   7   7       99.22      101.37     13.93 o 
  -2   7   7      358.62      354.71     15.34 o 
  -1   7   7       44.40       42.02      8.15 o 
   0   7   7      230.04      240.56     13.69 o 
   1   7   7      357.14      316.87     15.33 o 
   2   7   7      101.93       78.00     10.45 o 
   3   7   7       30.89       17.98      7.06 o 
   4   7   7        1.63        9.37      7.07 o 
   5   7   7       28.66       49.42     11.31 o 
   6   7   7       92.88       96.94     12.51 o 
  -8   8   7        6.59       -3.19     12.17 o 
  -7   8   7       33.86       30.89      9.08 o 
  -6   8   7      113.62       92.26     28.08 o 
  -5   8   7      334.53      389.21     16.96 o 
  -4   8   7      180.98      164.54     12.40 o 
  -3   8   7      342.54      339.66     15.77 o 
  -2   8   7       30.36       25.43      7.35 o 
  -1   8   7       11.55        8.46      6.58 o 
   0   8   7       93.30      116.81     11.64 o 
   1   8   7      374.68      345.78     16.80 o 
   2   8   7       40.20       43.67     10.97 o 
   3   8   7      115.64       99.83     20.06 o 
   4   8   7       34.74       33.97      9.24 o 
   5   8   7        1.80       -5.68      7.54 o 
  -6   9   7      176.28      194.32     17.01 o 
  -5   9   7       40.08       43.88     10.61 o 
  -4   9   7      452.14      515.90     23.54 o 
  -3   9   7       13.85       36.68     17.96 o 
  -2   9   7       86.91       82.20     12.86 o 
  -1   9   7      138.26      133.03     35.11 o 
   0   9   7       16.93       20.89      9.56 o 
   1   9   7       71.12      101.39     16.89 o 
   2   9   7       53.23       53.71     12.52 o 
   3   9   7        0.35       -1.45      9.07 o 
   4   9   7        0.44       13.68      9.90 o 
  -6  10   7       11.02       10.14     13.25 o 
  -5  10   7      195.32      184.29     17.71 o 
  -4  10   7        2.13        4.51     14.26 o 
  -3  10   7       31.70       38.80     14.11 o 
  -2  10   7       54.70       65.56     15.28 o 
  -1  10   7       14.61        6.60     20.76 o 
   0  10   7       95.65       90.52     19.28 o 
   1  10   7      240.45      228.85     20.36 o 
   2  10   7        5.63       -1.63      9.39 o 
  -3 -11   8        0.43       -7.57      8.48 o 
  -2 -11   8        6.55       14.57     11.60 o 
  -1 -11   8      315.79      386.92     27.43 o 
   0 -11   8       39.52       50.92     14.48 o 
   1 -11   8        0.80        1.04     10.71 o 
   2 -11   8       62.40       87.22     13.34 o 
   3 -11   8       25.01       28.29     21.57 o 
  -5 -10   8       10.13       17.13     10.85 o 
  -4 -10   8      104.52       96.17     17.18 o 
  -3 -10   8       36.75       34.37     12.88 o 
  -2 -10   8      246.17      256.09     25.36 o 
  -1 -10   8      135.25      151.36     20.68 o 
   0 -10   8      230.51      242.28     24.59 o 
   1 -10   8       73.00       91.11     13.02 o 
   2 -10   8        0.62       -1.91      7.68 o 
   3 -10   8       59.99       57.73     11.47 o 
   4 -10   8       83.34       84.25     24.63 o 
   5 -10   8       23.63       27.09     21.98 o 
  -6  -9   8       42.31       16.16     12.60 o 
  -5  -9   8        5.76       13.41     10.29 o 
  -4  -9   8       39.32       44.12     12.88 o 
  -3  -9   8      232.43      217.40     22.87 o 
  -2  -9   8      159.18      162.85     20.05 o 
  -1  -9   8      130.38      150.36     19.63 o 
   0  -9   8      181.44      180.43     20.79 o 
   1  -9   8      150.84      167.15     15.43 o 
   2  -9   8       95.81      109.43     13.30 o 
   3  -9   8      248.98      265.87     32.17 o 
   4  -9   8       26.74       19.11     18.85 o 
   5  -9   8       65.50       74.76     24.99 o 
   6  -9   8        5.72        3.95     19.18 o 
  -7  -8   8        0.56       -3.28      5.89 o 
  -6  -8   8       37.91       32.94     12.65 o 
  -5  -8   8        0.44        0.14      9.55 o 
  -4  -8   8       44.24       45.11     12.72 o 
  -3  -8   8       11.60       11.84      9.33 o 
  -2  -8   8      126.93      127.01     17.12 o 
  -1  -8   8      241.99      209.19     21.17 o 
   0  -8   8       17.26        7.82      8.50 o 
   1  -8   8       64.86       78.11     11.36 o 
   2  -8   8      284.46      327.82     17.92 o 
   3  -8   8       40.59       55.29     10.23 o 
   4  -8   8      422.61      404.82     36.48 o 
   5  -8   8       73.18       72.06     23.04 o 
   6  -8   8       20.07       12.85     21.81 o 
   7  -8   8        4.24      -25.70     17.13 o 
  -8  -7   8       35.61       50.96     14.53 o 
  -7  -7   8       18.40       23.85     11.97 o 
  -6  -7   8       23.99       33.26     11.93 o 
  -5  -7   8        1.52        4.23      9.42 o 
  -4  -7   8      112.42      115.44     16.69 o 
  -3  -7   8      626.25      663.75     31.61 o 
  -2  -7   8      512.12      540.16     27.92 o 
  -1  -7   8       25.31       28.81     10.26 o 
   0  -7   8        0.80        6.05      6.96 o 
   1  -7   8      191.49      216.38     17.73 o 
   2  -7   8      103.51      124.77     12.97 o 
   3  -7   8      419.61      453.63     20.20 o 
   4  -7   8       22.60       19.55     16.66 o 
   5  -7   8       23.15       54.16     20.19 o 
   6  -7   8       35.85       35.29     19.57 o 
   7  -7   8       95.75      111.62     27.35 o 
  -9  -6   8       79.79       53.90     14.55 o 
  -8  -6   8      200.99      217.89     17.31 o 
  -7  -6   8       33.08       35.28      9.04 o 
  -6  -6   8       14.17        7.95      6.45 o 
  -5  -6   8      164.74      188.35     14.47 o 
  -4  -6   8       53.23       53.60      8.80 o 
  -3  -6   8      349.74      372.39     22.16 o 
  -2  -6   8       27.90       19.03      6.80 o 
  -1  -6   8      328.71      321.93     15.37 o 
   0  -6   8      537.13      526.81     15.72 o 
   1  -6   8        3.04        1.83      5.19 o 
   2  -6   8      582.48      605.98     17.67 o 
   3  -6   8      550.61      568.33     17.54 o 
   4  -6   8        2.65       17.51      6.61 o 
   5  -6   8        5.31       -2.96     12.90 o 
   6  -6   8       25.97       14.37     17.69 o 
   7  -6   8        5.04       -2.40     18.68 o 
   8  -6   8       43.53       35.14     24.11 o 
  -9  -5   8       66.50       98.18     13.10 o 
  -8  -5   8      105.68       90.98     12.08 o 
  -7  -5   8       28.07       16.89      7.40 o 
  -6  -5   8       46.70       85.54     16.22 o 
  -5  -5   8       31.95       34.97      8.13 o 
  -4  -5   8      249.01      251.93     14.51 o 
  -3  -5   8        4.35        6.32      6.30 o 
  -2  -5   8      160.89      174.11     12.69 o 
  -1  -5   8      148.94      165.63     18.12 o 
   0  -5   8      140.25      136.73     12.61 o 
   1  -5   8      475.37      501.16     20.69 o 
   2  -5   8     1419.66     1389.23     52.92 o 
   3  -5   8       92.40       87.50      8.84 o 
   4  -5   8      283.94      279.82     13.34 o 
   5  -5   8      111.91      107.69     15.07 o 
   6  -5   8      161.42      164.16     22.20 o 
   7  -5   8      141.88      139.95     19.99 o 
   8  -5   8       78.58       68.20     18.88 o 
 -10  -4   8       23.61       27.59     16.23 o 
  -9  -4   8      160.08      158.11     15.35 o 
  -8  -4   8       28.48       52.10     10.11 o 
  -7  -4   8      136.91      158.13     29.15 o 
  -6  -4   8       12.73       15.34      7.28 o 
  -5  -4   8      118.29      126.87     11.92 o 
  -4  -4   8       26.03       18.05     11.11 o 
  -3  -4   8        0.79        3.44      6.27 o 
  -2  -4   8       83.58       89.06     10.59 o 
  -1  -4   8      177.60      175.76     15.00 o 
   0  -4   8      234.03      251.48     17.28 o 
   1  -4   8      788.84      783.57     19.54 o 
   2  -4   8      234.53      244.32     12.22 o 
   3  -4   8      905.26      932.17     21.94 o 
   4  -4   8       54.06       54.64      7.85 o 
   5  -4   8        4.17       -3.68      9.47 o 
   6  -4   8       98.61      101.87     19.37 o 
   7  -4   8      117.37       90.95     18.93 o 
   8  -4   8       43.49      104.95     38.01 o 
 -10  -3   8      171.89      183.60     26.15 o 
  -9  -3   8       40.75       28.27      9.05 o 
  -8  -3   8       83.76       83.58     13.17 o 
  -7  -3   8      142.95      145.27     17.17 o 
  -6  -3   8      438.15      461.66     28.56 o 
  -5  -3   8      129.59      118.95     11.63 o 
  -4  -3   8       71.08       70.67     12.80 o 
  -3  -3   8       76.78       73.06      9.35 o 
  -2  -3   8       88.61       94.59     10.20 o 
  -1  -3   8      143.24      165.53      9.56 o 
   0  -3   8      842.21      789.57     36.51 o 
   1  -3   8        8.86       19.01      7.19 o 
   2  -3   8      776.44      811.79     23.56 o 
   3  -3   8      133.60      140.71     11.78 o 
   4  -3   8       77.79       72.99      9.31 o 
   5  -3   8      382.51      426.26     21.19 o 
   6  -3   8       52.39       73.45     18.50 o 
   7  -3   8       47.91       70.11     12.87 o 
   8  -3   8       80.22       69.38     27.40 o 
   9  -3   8       29.38       56.57     13.92 o 
 -10  -2   8       38.92       70.26     19.75 o 
  -9  -2   8      108.17      125.01     13.52 o 
  -8  -2   8       13.45       21.80      7.76 o 
  -7  -2   8       24.46       21.80     12.53 o 
  -6  -2   8        0.75        0.01      6.05 o 
  -5  -2   8      322.69      294.14     14.98 o 
  -4  -2   8       98.49      103.94     10.88 o 
  -3  -2   8      865.29      817.82     38.18 o 
  -2  -2   8      300.29      308.56     14.51 o 
  -1  -2   8     1246.88     1212.01     23.03 o 
   0  -2   8       16.46       12.68      5.96 o 
   1  -2   8     1116.34     1070.77     26.56 o 
   2  -2   8     1224.30     1200.85     24.37 o 
   3  -2   8        1.50        8.69      5.59 o 
   4  -2   8      424.36      417.00     14.58 o 
   5  -2   8      119.96      118.47     16.79 o 
   6  -2   8      347.20      354.21     52.59 o 
   8  -2   8        0.27        2.71     10.03 o 
   9  -2   8        0.02        0.14     11.51 o 
 -10  -1   8      740.71      774.41     44.88 o 
  -9  -1   8        4.88       15.81      7.83 o 
  -8  -1   8       33.91       16.55      8.20 o 
  -7  -1   8      165.24      130.27     12.26 o 
  -6  -1   8      435.43      456.05     18.58 o 
  -5  -1   8       67.54       61.20     17.50 o 
  -4  -1   8       23.05       24.48      6.83 o 
  -3  -1   8       25.10       24.14      7.16 o 
  -2  -1   8       62.77       70.78      9.09 o 
  -1  -1   8       30.96       33.94      6.33 o 
   0  -1   8     1033.69      942.13     35.05 o 
   1  -1   8       44.22       29.52     10.56 o 
   2  -1   8       58.76       59.99      7.64 o 
   3  -1   8       64.07       63.71      7.78 o 
   4  -1   8      176.13      171.25     11.83 o 
   5  -1   8      118.95      123.36     10.00 o 
   6  -1   8      636.14      637.28     27.74 o 
   7  -1   8       22.85       37.23     12.47 o 
   8  -1   8       39.26       51.16     23.32 o 
   9  -1   8       16.70       42.85     13.94 o 
 -11   0   8      212.50      272.98     33.12 o 
 -10   0   8      152.93      173.83     25.25 o 
  -9   0   8        0.93        8.93     13.28 o 
  -8   0   8       89.85       94.25     11.54 o 
  -7   0   8      254.78      236.24     14.37 o 
  -6   0   8       36.88       31.73      8.42 o 
  -5   0   8      378.00      374.17     16.51 o 
  -4   0   8       50.69       39.79      8.14 o 
  -3   0   8       26.45       20.33      6.76 o 
  -2   0   8       82.96       71.42      8.90 o 
  -1   0   8      375.39      361.16     13.48 o 
   0   0   8      186.30      189.97     10.59 o 
   1   0   8      288.79      300.06     12.49 o 
   2   0   8      850.45      816.37     20.13 o 
   3   0   8       36.71       41.38      7.10 o 
   4   0   8      124.80      127.60     10.14 o 
   5   0   8      340.61      327.91     13.71 o 
   6   0   8        5.45       17.33     15.58 o 
   7   0   8       70.87       59.31     13.59 o 
   8   0   8       35.59       19.67     12.78 o 
   9   0   8       10.42       22.75     13.96 o 
 -11   1   8       52.30       30.06     17.36 o 
 -10   1   8       39.60       54.73     17.98 o 
  -9   1   8      103.47      124.18     21.60 o 
  -8   1   8      298.66      323.08     16.56 o 
  -7   1   8       82.45       86.67     10.76 o 
  -6   1   8      152.63      135.00     12.01 o 
  -5   1   8        2.51        1.78      6.24 o 
  -4   1   8       73.01       77.71      9.70 o 
  -3   1   8        2.73        3.32      7.34 o 
  -2   1   8      321.94      313.88     14.48 o 
  -1   1   8       13.14       22.37      6.16 o 
   0   1   8      529.87      500.82     16.00 o 
   1   1   8      589.20      505.42     53.74 o 
   2   1   8       61.36       69.66      8.30 o 
   3   1   8       56.42       62.75      9.92 o 
   4   1   8     1450.92     1484.64     29.71 o 
   5   1   8      204.25      189.08     12.39 o 
   6   1   8      470.13      442.34     42.19 o 
   7   1   8       25.80       22.13     12.24 o 
   8   1   8        0.76       -0.65     11.15 o 
 -10   2   8      106.29       76.97     19.87 o 
  -9   2   8        2.80        3.42     13.30 o 
  -8   2   8        4.64        3.06      6.61 o 
  -7   2   8      811.03      751.86     29.18 o 
  -6   2   8        7.16        8.68      6.57 o 
  -5   2   8     2137.78     2042.26     41.81 o 
  -4   2   8      119.64      122.78     11.38 o 
  -3   2   8       20.82       15.70      6.40 o 
  -2   2   8      111.98      105.32      8.87 o 
  -1   2   8        0.86        3.02      8.25 o 
   0   2   8       16.40        9.56      6.12 o 
   1   2   8       18.02        7.54      7.63 o 
   2   2   8      110.60      120.70     11.37 o 
   3   2   8     1534.54     1551.57     30.87 o 
   4   2   8       28.49       28.34      6.98 o 
   5   2   8     1120.12     1179.94     27.07 o 
   6   2   8      170.15      185.60     20.32 o 
   7   2   8        0.12      -13.88     10.94 o 
   8   2   8       63.58       49.76     15.13 o 
 -10   3   8      127.72      101.43     21.69 o 
  -9   3   8      117.54      108.97     21.73 o 
  -8   3   8      363.87      372.76     17.61 o 
  -7   3   8      100.45      114.56     19.57 o 
  -6   3   8      204.57      175.44     13.58 o 
  -5   3   8      134.11      128.47     12.01 o 
  -4   3   8        6.17        7.89      6.11 o 
  -3   3   8        0.07       -2.60      5.07 o 
  -2   3   8      370.57      364.15     14.20 o 
  -1   3   8      134.60      138.19     10.56 o 
   0   3   8       38.27       46.98      7.84 o 
   1   3   8       92.28       94.44      9.65 o 
   2   3   8      137.83      126.68     10.84 o 
   3   3   8     1180.69     1229.01     27.63 o 
   4   3   8       22.74       26.24      7.30 o 
   5   3   8      312.06      296.81     14.85 o 
   6   3   8       34.46       51.02     17.24 o 
   7   3   8      150.29      131.23     19.27 o 
   8   3   8       13.99        5.81     14.57 o 
 -10   4   8        4.98       10.37     15.13 o 
  -9   4   8      267.53      269.23     30.08 o 
  -8   4   8      206.96      240.66     20.12 o 
  -7   4   8      369.99      350.95     17.09 o 
  -6   4   8      155.69      151.15     13.11 o 
  -5   4   8        5.66       10.86      7.53 o 
  -4   4   8       59.84       47.26      8.92 o 
  -3   4   8      151.57      155.62     10.95 o 
  -2   4   8       81.50       73.76      8.80 o 
  -1   4   8       73.06       72.12      8.83 o 
   0   4   8      110.25      107.27     10.07 o 
   1   4   8      131.24      135.92     13.65 o 
   2   4   8      129.90      133.08     11.54 o 
   3   4   8      373.53      375.04     16.26 o 
   4   4   8        9.67        9.84      8.22 o 
   5   4   8       52.08       54.94      9.20 o 
   6   4   8      145.62      162.28     20.92 o 
   7   4   8       91.31       91.50     18.54 o 
 -10   5   8       62.51       53.45     17.10 o 
  -9   5   8       16.04        5.19      6.53 o 
  -8   5   8      216.75       14.57      7.76 o 
  -7   5   8      325.57      330.80     43.65 o 
  -6   5   8      166.78      155.17     23.90 o 
  -5   5   8       52.89       77.05     10.49 o 
  -4   5   8        6.08       -2.33     11.30 o 
  -3   5   8       20.74       28.56      6.89 o 
  -2   5   8      785.24      810.74     21.43 o 
  -1   5   8       45.97       44.46      7.83 o 
   0   5   8       60.99       54.96     11.43 o 
   1   5   8       17.97       26.51      8.87 o 
   2   5   8      304.84      368.27     24.99 o 
   3   5   8      776.45      820.31     24.03 o 
   4   5   8       39.00       35.87      8.93 o 
   5   5   8      358.01      344.35     17.21 o 
   6   5   8       82.74       70.73     38.54 o 
   7   5   8        1.60      -24.98     27.69 o 
  -9   6   8      134.73      116.71     22.80 o 
  -8   6   8      462.19      568.05     36.82 o 
  -7   6   8        6.47       13.72      7.92 o 
  -6   6   8      155.44      129.24     13.30 o 
  -5   6   8       39.06       44.93      9.20 o 
  -4   6   8      367.47      378.07     26.03 o 
  -3   6   8        3.22       10.93      6.42 o 
  -2   6   8        1.42       11.47      5.95 o 
  -1   6   8       59.17       58.22     10.36 o 
   0   6   8       61.58       62.51      9.08 o 
   1   6   8       39.13       45.59      8.84 o 
   2   6   8       59.17       78.95     10.70 o 
   3   6   8       41.64       41.23     10.29 o 
   4   6   8      184.30      198.56     15.19 o 
   5   6   8       40.19       42.20      9.62 o 
   6   6   8        1.23       -2.02      8.04 o 
  -8   7   8      134.69      126.17     22.97 o 
  -7   7   8      187.98      171.80     31.25 o 
  -6   7   8       21.09       21.17      8.71 o 
  -5   7   8       60.94       84.99     11.52 o 
  -4   7   8     1108.14     1126.42     41.44 o 
  -3   7   8     1084.39     1195.86     28.11 o 
  -2   7   8      167.54      155.90     12.30 o 
  -1   7   8       49.93       57.22      9.29 o 
   0   7   8       40.57       26.57      8.28 o 
   1   7   8      320.35      291.16     15.53 o 
   2   7   8        5.89        8.80      9.16 o 
   3   7   8      133.07      123.47     27.41 o 
   4   7   8       52.52       66.30     11.15 o 
   5   7   8       27.90       20.97      9.37 o 
  -7   8   8       50.95       51.51     10.50 o 
  -6   8   8        0.35        1.49      7.69 o 
  -5   8   8       86.40       86.95     12.00 o 
  -4   8   8      168.67      187.29     13.47 o 
  -3   8   8       38.47       46.83      8.82 o 
  -2   8   8      244.70      316.77     15.99 o 
  -1   8   8       27.37       31.55      8.17 o 
   0   8   8       34.64       38.12      8.58 o 
   1   8   8        8.45        7.44      7.00 o 
   2   8   8       70.07       84.33     11.64 o 
   3   8   8        0.05        3.88      6.96 o 
   4   8   8       33.70       37.99      9.99 o 
  -6   9   8       56.78       55.95     14.51 o 
  -5   9   8       59.67       84.23     15.96 o 
  -4   9   8       72.18       80.17     12.90 o 
  -3   9   8      150.81      204.06     20.94 o 
  -2   9   8        4.30        3.27      9.31 o 
  -1   9   8       62.29       81.55     13.53 o 
   0   9   8       29.59       41.78     11.70 o 
   1   9   8        6.01        6.64      9.69 o 
   2   9   8        0.26       -3.56      8.14 o 
  -4  10   8      275.48      345.90     29.21 o 
  -3  10   8       12.24       12.35      9.64 o 
  -2  10   8       37.35       35.17     17.39 o 
  -1  10   8       58.86       66.02     18.71 o 
  -4 -10   9       94.04      106.82     18.59 o 
  -3 -10   9      134.39      140.79     20.85 o 
  -2 -10   9        7.28       13.21     11.28 o 
  -1 -10   9      150.12      157.55     21.19 o 
   0 -10   9       36.22       58.91     14.88 o 
   1 -10   9      192.17      197.26     22.80 o 
   2 -10   9        6.89        8.03     10.60 o 
   3 -10   9       50.00       64.32     23.52 o 
  -5  -9   9       40.46       58.74     15.27 o 
  -4  -9   9       28.50       46.96     14.07 o 
  -3  -9   9       37.32       24.11     11.33 o 
  -2  -9   9      235.53      273.15     26.21 o 
  -1  -9   9       64.22       83.25     16.02 o 
   0  -9   9      147.84      126.09     18.53 o 
   1  -9   9       57.69       38.81     12.75 o 
   2  -9   9        5.36       -1.57      8.23 o 
   3  -9   9        2.23       -8.92      7.48 o 
   4  -9   9       24.42       39.38     21.55 o 
   5  -9   9      246.96      248.44     36.08 o 
  -6  -8   9       78.65       71.99     15.87 o 
  -5  -8   9        2.07        6.76      9.30 o 
  -4  -8   9      199.79      214.74     23.38 o 
  -3  -8   9      266.01      303.98     23.27 o 
  -2  -8   9      136.94      132.34     19.07 o 
  -1  -8   9      160.21      174.13     20.11 o 
   0  -8   9       81.27       89.19     16.41 o 
   1  -8   9        6.15       -3.72      8.52 o 
   2  -8   9       21.70       19.98      9.03 o 
   3  -8   9       96.59      112.75     14.01 o 
   4  -8   9        4.91       -1.87     18.16 o 
   5  -8   9      126.68      155.82     28.47 o 
   6  -8   9       22.07       34.67     23.88 o 
  -7  -7   9      156.12       -0.84      5.67 o 
  -6  -7   9       13.03       10.61     10.63 o 
  -5  -7   9      134.51      120.26     18.03 o 
  -4  -7   9      106.12      105.49     17.28 o 
  -3  -7   9      547.07      591.16     31.48 o 
  -2  -7   9      213.75      194.28     20.87 o 
  -1  -7   9      773.64      804.68     35.22 o 
   0  -7   9      139.60      153.09     18.76 o 
   1  -7   9        1.03        5.04      8.12 o 
   2  -7   9       41.76       41.33      9.69 o 
   3  -7   9       27.18       32.60      9.92 o 
   4  -7   9      148.10      178.39     28.10 o 
   5  -7   9      276.63      270.40     34.76 o 
   6  -7   9        1.11        9.88     19.59 o 
  -8  -6   9      123.10      151.80     20.96 o 
  -7  -6   9        0.29       -4.66      9.30 o 
  -6  -6   9      118.07      148.38     19.84 o 
  -5  -6   9       57.03       76.59     14.88 o 
  -4  -6   9      136.59      138.00     18.32 o 
  -3  -6   9       19.79       31.35     10.91 o 
  -2  -6   9      343.85      361.00     23.41 o 
  -1  -6   9       54.52       65.75     13.03 o 
   0  -6   9      140.36      144.09     17.49 o 
   1  -6   9      161.73      167.49     14.60 o 
   2  -6   9        2.52        0.63     13.71 o 
   3  -6   9      320.44      313.25     30.03 o 
   4  -6   9      240.92      191.63     28.18 o 
   5  -6   9      321.11      311.41     35.85 o 
   6  -6   9       31.15       69.85     24.94 o 
  -9  -5   9      130.16      113.92     14.24 o 
  -8  -5   9       22.01       16.25      8.93 o 
  -7  -5   9        1.64        6.66      7.76 o 
  -6  -5   9        6.24       13.27      7.44 o 
  -5  -5   9      141.16      165.12     22.69 o 
  -4  -5   9       12.57       27.57      8.23 o 
  -3  -5   9      367.55      426.02     17.91 o 
  -2  -5   9        6.27       19.43     11.45 o 
  -1  -5   9      378.17      420.93     26.31 o 
   0  -5   9      157.93      131.89     18.39 o 
   1  -5   9        1.98       -2.60      5.81 o 
   2  -5   9      267.18      290.13     18.54 o 
   3  -5   9      303.75      304.80     27.16 o 
   4  -5   9        1.54        6.68      6.33 o 
   5  -5   9       26.19       21.75     13.32 o 
   6  -5   9      377.50      364.57     23.76 o 
   7  -5   9       97.00       80.80     20.60 o 
  -9  -4   9       17.01       17.60     10.27 o 
  -8  -4   9       91.61      105.05     13.11 o 
  -7  -4   9        1.07       -6.20      6.50 o 
  -6  -4   9       11.97        5.28      4.32 o 
  -5  -4   9        1.47        7.22     10.93 o 
  -4  -4   9      505.14      594.44     30.13 o 
  -3  -4   9      252.01      276.67     15.55 o 
  -2  -4   9        4.39       17.12      7.44 o 
  -1  -4   9        1.03        6.26     10.93 o 
   0  -4   9       38.41       13.60      7.40 o 
   1  -4   9      489.26      481.13     16.45 o 
   2  -4   9      155.92      206.55     15.10 o 
   3  -4   9      303.91      300.61     22.59 o 
   4  -4   9      205.32      221.52     14.41 o 
   5  -4   9       28.90       18.79     14.55 o 
   6  -4   9      119.03      125.13     21.38 o 
   7  -4   9       71.12      114.60     38.27 o 
   8  -4   9        7.24       49.45     54.62 o 
  -9  -3   9      150.53      177.06     16.21 o 
  -8  -3   9       79.95       71.65     11.57 o 
  -7  -3   9      165.25      167.75     34.00 o 
  -6  -3   9       19.09       27.79      8.46 o 
  -5  -3   9      211.60      219.44     16.17 o 
  -4  -3   9       32.51       48.04     14.85 o 
  -3  -3   9     3731.63     3817.23     74.75 o 
  -2  -3   9     4666.36     4752.98     81.73 o 
  -1  -3   9        3.35       10.68      8.18 o 
   0  -3   9      119.20      143.12     20.89 o 
   1  -3   9      679.85      662.33     20.39 o 
   2  -3   9       26.41       31.84      9.77 o 
   3  -3   9      207.82      229.07     12.33 o 
   4  -3   9        1.67       11.79      7.37 o 
   5  -3   9        0.02        4.98     13.29 o 
   6  -3   9      112.89      169.46     22.13 o 
   7  -3   9      245.05      276.76     24.36 o 
   8  -3   9       31.79       48.09     27.75 o 
 -10  -2   9      102.99       92.59     21.84 o 
  -9  -2   9        0.09       -2.34      7.28 o 
  -8  -2   9        3.84       10.11     13.28 o 
  -7  -2   9       14.30       21.62      8.11 o 
  -6  -2   9      170.64      174.34     14.37 o 
  -5  -2   9        8.75       11.01      7.05 o 
  -4  -2   9       71.71       79.35     10.81 o 
  -3  -2   9      115.69       98.61     10.90 o 
  -2  -2   9      608.33      603.01     21.59 o 
  -1  -2   9       15.20       10.11      8.35 o 
   0  -2   9      500.04      483.52     20.90 o 
   1  -2   9      154.02      173.34     11.22 o 
   2  -2   9      821.30      817.69     20.75 o 
   3  -2   9       19.97       18.60      6.63 o 
   4  -2   9       87.94       81.90      9.16 o 
   5  -2   9        4.62       -3.85      8.84 o 
   6  -2   9       31.56       36.40     11.92 o 
   7  -2   9       19.05       45.17     20.11 o 
   8  -2   9        4.51      -10.30      7.35 o 
 -10  -1   9       58.01       67.56     20.24 o 
  -9  -1   9      353.19      399.57     32.68 o 
  -8  -1   9        4.47        6.06      7.56 o 
  -7  -1   9       20.12       34.46     12.72 o 
  -6  -1   9       14.40       31.77      8.73 o 
  -5  -1   9      257.96      243.56     24.42 o 
  -4  -1   9      135.17      139.78     12.23 o 
  -3  -1   9       87.81       87.22     10.24 o 
  -2  -1   9       76.43       77.73     10.07 o 
  -1  -1   9      146.12      119.20     11.16 o 
   0  -1   9        2.24        5.15      7.35 o 
   1  -1   9     1423.43     1362.59     32.36 o 
   2  -1   9        1.62        8.04      6.00 o 
   3  -1   9      259.17      262.42     13.35 o 
   4  -1   9      176.89      170.49     11.95 o 
   5  -1   9       32.49       47.90     12.31 o 
   6  -1   9      138.05      141.41     17.17 o 
   7  -1   9      249.40      233.52     42.17 o 
   8  -1   9        1.18       12.09     12.50 o 
 -10   0   9        7.31       24.61     16.59 o 
  -9   0   9       44.91       26.91      9.33 o 
  -8   0   9        5.48        3.85     11.94 o 
  -7   0   9        0.33       -8.31      5.54 o 
  -6   0   9      148.68      159.39     13.73 o 
  -5   0   9       78.06       72.33      9.95 o 
  -4   0   9        1.23       -1.40      6.18 o 
  -3   0   9       44.36       46.97      8.28 o 
  -2   0   9       80.84       89.94     14.49 o 
  -1   0   9       16.64       21.44      6.99 o 
   0   0   9      910.02      876.58     21.43 o 
   1   0   9      570.09      533.83     23.79 o 
   2   0   9      445.06      449.02     15.93 o 
   3   0   9      526.57      548.83     17.66 o 
   4   0   9       33.65       23.80      7.15 o 
   5   0   9       31.76       25.59      7.97 o 
   6   0   9       34.41       35.15     13.08 o 
   7   0   9       53.91       65.37     15.42 o 
   8   0   9        6.04       -7.34     12.20 o 
 -10   1   9      156.00      164.88     26.04 o 
  -9   1   9      839.04      852.63     46.66 o 
  -8   1   9       13.24       14.71      7.89 o 
  -7   1   9      115.66      100.64     11.88 o 
  -6   1   9       15.13       22.34      7.73 o 
  -5   1   9      677.86      663.69     22.66 o 
  -4   1   9      257.11      271.54     14.88 o 
  -3   1   9       31.65       28.73      7.51 o 
  -2   1   9        8.04       13.14     10.40 o 
  -1   1   9      851.17      809.85     21.15 o 
   0   1   9        0.56       10.12      8.58 o 
   1   1   9      423.11      358.71     43.20 o 
   2   1   9      492.71      464.47     16.61 o 
   3   1   9      159.26      141.70     11.41 o 
   4   1   9      715.47      746.30     21.32 o 
   5   1   9     1325.26     1340.36     33.25 o 
   6   1   9        4.42       13.50     12.84 o 
   7   1   9       62.78       59.22     16.19 o 
 -10   2   9        0.35       28.44     17.07 o 
  -9   2   9        8.18       16.19     13.80 o 
  -8   2   9       61.13       54.87     10.04 o 
  -7   2   9       13.54       21.39     10.45 o 
  -6   2   9      101.36       99.36     11.38 o 
  -5   2   9       34.63       26.65      7.90 o 
  -4   2   9        7.09        3.45      8.21 o 
  -3   2   9        3.10        3.61      7.24 o 
  -2   2   9      363.44      345.73     20.31 o 
  -1   2   9     2010.03     1902.06     34.75 o 
   0   2   9       50.54       36.32      7.87 o 
   1   2   9      563.43      530.76     39.65 o 
   2   2   9       81.65       94.08     14.82 o 
   3   2   9      143.05      161.51     12.30 o 
   4   2   9        4.47       -4.55      6.04 o 
   5   2   9        0.43        8.67      7.90 o 
   6   2   9      166.22      156.66     20.30 o 
   7   2   9       44.84       40.91     14.89 o 
 -10   3   9      213.94      209.62     30.02 o 
  -9   3   9       37.23       30.37     16.32 o 
  -8   3   9       11.80       -5.00      6.70 o 
  -7   3   9      212.31      193.92     15.26 o 
  -6   3   9       75.65       73.37     10.29 o 
  -5   3   9       76.55       73.67     10.74 o 
  -4   3   9        0.60        1.24     12.06 o 
  -3   3   9       42.86       40.69      8.73 o 
  -2   3   9      129.62      120.26     11.94 o 
  -1   3   9      152.95      158.90     11.76 o 
   0   3   9      346.62      349.35     15.15 o 
   1   3   9       40.74       43.68      9.81 o 
   2   3   9      334.93      335.48     22.79 o 
   3   3   9        2.03       -8.07     15.14 o 
   4   3   9       56.20       69.00      9.89 o 
   5   3   9      401.73      415.49     17.92 o 
   6   3   9       89.82      105.25     18.16 o 
   7   3   9        1.14      -19.25     13.62 o 
  -9   4   9       33.00       25.31     15.36 o 
  -8   4   9      198.00      220.90     17.13 o 
  -7   4   9       48.54       46.39      9.87 o 
  -6   4   9       71.95       88.28     11.40 o 
  -5   4   9        9.46       15.79      7.47 o 
  -4   4   9        2.22        7.16     10.44 o 
  -3   4   9      120.72      131.58     12.88 o 
  -2   4   9      162.42      172.75     12.03 o 
  -1   4   9      620.83      627.11     19.70 o 
   0   4   9       20.97       14.01      6.44 o 
   1   4   9       78.14       70.07      9.87 o 
   2   4   9      578.70      609.27     25.25 o 
   3   4   9       92.79       88.51     11.90 o 
   4   4   9     1141.43     1252.16     30.97 o 
   5   4   9      306.88      325.55     17.51 o 
   6   4   9       12.00        1.79     14.35 o 
  -9   5   9       34.73       44.05     17.57 o 
  -8   5   9       62.78       88.64     12.00 o 
  -7   5   9       43.49       24.16     10.05 o 
  -6   5   9       54.75       27.78     25.24 o 
  -4   5   9        5.65        1.96      4.58 o 
  -3   5   9       23.99       14.91     10.82 o 
  -2   5   9       23.19       55.48     10.21 o 
  -1   5   9        0.03        2.91      4.79 o 
   0   5   9      152.04      136.65     14.11 o 
   1   5   9      189.30      218.63     16.27 o 
   2   5   9        7.02       -0.87     13.56 o 
   3   5   9      232.75      246.31     15.41 o 
   4   5   9      487.24      494.23     20.84 o 
   5   5   9       28.84       39.08     10.46 o 
   6   5   9       45.95       54.58     17.37 o 
  -8   6   9      289.80      255.82     30.69 o 
  -7   6   9      269.60      303.21     19.00 o 
  -6   6   9       13.57        7.01      7.79 o 
  -5   6   9      351.16      396.40     19.35 o 
  -4   6   9      597.51      654.48     24.89 o 
  -3   6   9      875.33      915.22     28.79 o 
  -2   6   9       42.36       52.80      8.88 o 
  -1   6   9      175.90      147.84     12.31 o 
   0   6   9       11.31       11.61      7.01 o 
   1   6   9      114.77      109.06     12.71 o 
   2   6   9       17.81        6.42      8.52 o 
   3   6   9      305.69      347.81     21.46 o 
   4   6   9       10.84       12.18      8.84 o 
   5   6   9      235.09      228.89     17.33 o 
  -7   7   9       68.04       82.73     22.51 o 
  -6   7   9       41.40       35.74     11.39 o 
  -5   7   9       10.46        7.24      7.94 o 
  -4   7   9      101.71      101.33     13.04 o 
  -3   7   9       15.07       18.80      7.21 o 
  -2   7   9       58.23       63.42      9.43 o 
  -1   7   9       24.45       21.02      7.43 o 
   0   7   9        2.69        0.77      9.18 o 
   1   7   9       65.95       51.06      9.73 o 
   2   7   9      189.72      191.83     15.54 o 
   3   7   9       10.12       -2.92      7.95 o 
   4   7   9       41.53       34.41     16.30 o 
  -6   8   9        2.43       -4.49      7.38 o 
  -5   8   9        1.53       -5.47      7.64 o 
  -4   8   9       22.82       40.76     10.52 o 
  -3   8   9       46.89       60.31      9.86 o 
  -2   8   9        3.61        1.57      7.29 o 
  -1   8   9       17.19       22.30      8.60 o 
   0   8   9        0.40        0.91      7.49 o 
   1   8   9       87.39       88.84     19.35 o 
   2   8   9        6.50       -6.83      6.97 o 
  -4   9   9        2.75       12.36     11.97 o 
  -3   9   9        2.03       11.97     20.88 o 
  -2   9   9       45.31       65.17     13.15 o 
  -1   9   9        1.65       -2.93     23.99 o 
   0   9   9       57.93       84.78     14.44 o 
  -1 -10  10       15.31       32.24     14.21 o 
   0 -10  10       96.79      111.03     19.70 o 
  -4  -9  10       66.27       85.72     17.69 o 
  -3  -9  10       46.38       20.19     11.79 o 
  -2  -9  10        1.42       -7.83      8.51 o 
  -1  -9  10      104.34       97.60     18.41 o 
   0  -9  10       36.12       52.22     14.73 o 
   1  -9  10       29.91       31.02     12.75 o 
   2  -9  10        0.67        2.02      9.78 o 
  -5  -8  10        8.24       20.75     12.28 o 
  -4  -8  10        7.45       22.10     11.35 o 
  -3  -8  10       26.81       21.71     11.61 o 
  -2  -8  10      100.31      104.72     17.32 o 
  -1  -8  10       76.89       70.11     15.64 o 
   0  -8  10       64.94       32.98     13.40 o 
   1  -8  10        9.07       10.43     10.95 o 
   2  -8  10       26.82       38.32     12.70 o 
   3  -8  10        7.92       17.19     10.89 o 
   4  -8  10       15.03        2.00     19.75 o 
  -6  -7  10      189.66      240.82     25.87 o 
  -5  -7  10       21.94       23.62     11.91 o 
  -4  -7  10        0.04       -0.83      8.45 o 
  -3  -7  10      147.85      158.36     20.05 o 
  -2  -7  10      166.42      165.91     20.68 o 
  -1  -7  10      135.70      172.95     20.69 o 
   0  -7  10       87.28      117.34     17.89 o 
   1  -7  10      227.23      229.00     23.20 o 
   2  -7  10       32.51       46.77     12.81 o 
   3  -7  10       36.88       65.57     12.11 o 
   4  -7  10      230.46      268.08     34.37 o 
   5  -7  10        4.68       -0.09     20.33 o 
  -7  -6  10      194.98       35.81     11.12 o 
  -6  -6  10       14.28       13.16     10.84 o 
  -5  -6  10       10.00       -2.84      9.30 o 
  -4  -6  10       71.24       61.45     14.16 o 
  -3  -6  10       44.12       45.25     12.15 o 
  -2  -6  10       92.51       73.06     14.41 o 
  -1  -6  10      156.29      182.39     20.73 o 
   0  -6  10        7.17        2.62      9.13 o 
   1  -6  10      103.43      105.21     16.81 o 
   2  -6  10       46.88       42.41     11.92 o 
   3  -6  10       73.66       57.15     14.90 o 
   4  -6  10       41.62       35.18     20.35 o 
   5  -6  10      138.42      124.72     28.58 o 
   6  -6  10       46.49       33.44     24.15 o 
  -8  -5  10       60.98       75.60     12.42 o 
  -7  -5  10       23.24       19.14      8.19 o 
  -6  -5  10        0.25       11.54      7.36 o 
  -5  -5  10       75.50       83.26     21.13 o 
  -4  -5  10       63.51       86.48     11.71 o 
  -3  -5  10       98.31      109.63     17.80 o 
  -2  -5  10      279.80      270.72     24.33 o 
  -1  -5  10      108.30      126.94     12.76 o 
   0  -5  10      125.72       99.28     31.06 o 
   1  -5  10       31.67       45.79      9.71 o 
   2  -5  10      117.36      129.79     16.66 o 
   3  -5  10       62.91       56.36     19.87 o 
   4  -5  10        4.67      -11.85     12.49 o 
   5  -5  10      166.14      202.54     26.72 o 
   6  -5  10      150.81      259.42     46.54 o 
  -8  -4  10        7.48       21.68      9.23 o 
  -7  -4  10      435.95      479.04     44.25 o 
  -6  -4  10      130.07      171.29     15.09 o 
  -5  -4  10       51.57       60.90     15.55 o 
  -4  -4  10       22.14       38.13      9.05 o 
  -3  -4  10     1145.09     1187.07     32.19 o 
  -2  -4  10      102.15       83.88     11.38 o 
  -1  -4  10      173.78      216.77     53.13 o 
   0  -4  10       54.36       73.52     17.45 o 
   1  -4  10       41.24       24.81      8.79 o 
   2  -4  10        0.48       13.87     17.31 o 
   3  -4  10        3.44       11.58      7.88 o 
   4  -4  10        2.10       -0.31      7.26 o 
   5  -4  10        1.43       22.21     28.70 o 
   6  -4  10       42.04       70.33     35.47 o 
   7  -4  10      379.14      454.88     98.57 o 
  -9  -3  10        2.62        4.94      8.99 o 
  -8  -3  10       95.36      121.52     14.05 o 
  -7  -3  10       17.91       -8.11     12.33 o 
  -6  -3  10       69.99       59.10     10.52 o 
  -5  -3  10        9.02        3.91      7.68 o 
  -4  -3  10      280.64      304.66     44.20 o 
  -3  -3  10       82.29       80.37     12.99 o 
  -2  -3  10      496.01      509.22     21.19 o 
  -1  -3  10       54.05       59.29     10.25 o 
   0  -3  10        2.42       -4.09      6.47 o 
   1  -3  10      261.87      286.18     16.50 o 
   2  -3  10      397.01      426.47     18.75 o 
   3  -3  10        6.76       10.02     14.77 o 
   4  -3  10        9.16       12.53     12.21 o 
   5  -3  10        0.29       21.92     14.32 o 
   6  -3  10       15.84       41.72     24.66 o 
   7  -3  10        2.31       -1.33     16.02 o 
  -9  -2  10       64.13       85.86     13.32 o 
  -8  -2  10       21.51       29.83     15.62 o 
  -7  -2  10        2.96       22.61      8.49 o 
  -6  -2  10        0.58       -5.53      6.86 o 
  -5  -2  10      306.56      324.11     17.27 o 
  -4  -2  10       11.45       11.04      7.58 o 
  -3  -2  10      342.68      340.08     17.74 o 
  -2  -2  10        9.84       10.88      7.01 o 
  -1  -2  10       25.92       31.50      8.25 o 
   0  -2  10      195.59      154.94     54.08 o 
   1  -2  10      115.60      121.25     10.65 o 
   2  -2  10       34.98       44.85      9.42 o 
   3  -2  10       56.27       71.21      9.13 o 
   4  -2  10        0.30       -6.51      8.68 o 
   5  -2  10        4.99        7.13     12.53 o 
   6  -2  10       14.78       -8.41      9.24 o 
   7  -2  10      175.65      173.72     31.42 o 
  -9  -1  10       36.41       40.57     10.59 o 
  -8  -1  10       25.12       33.55      9.95 o 
  -7  -1  10       20.84       34.98      9.11 o 
  -6  -1  10      161.74      157.28     14.55 o 
  -5  -1  10       56.92       47.97      9.88 o 
  -4  -1  10      336.67      356.73     17.96 o 
  -3  -1  10      287.27      288.46     16.39 o 
  -2  -1  10      124.75      119.75     11.86 o 
  -1  -1  10      314.48      269.43     15.67 o 
   0  -1  10      138.17      131.10     12.54 o 
   1  -1  10       48.84       54.82     12.75 o 
   2  -1  10      358.82      387.36     15.87 o 
   3  -1  10        1.73       -0.68      6.29 o 
   4  -1  10       47.71       52.98      8.78 o 
   5  -1  10       24.12       15.30     11.68 o 
   6  -1  10      107.40      107.78     17.49 o 
   7  -1  10      194.42      191.67     21.99 o 
  -9   0  10      150.65      149.60     15.49 o 
  -8   0  10       50.90       52.50     10.44 o 
  -7   0  10       18.56       20.49      8.52 o 
  -6   0  10      326.09      329.61     18.01 o 
  -5   0  10      267.47      256.14     28.70 o 
  -4   0  10      524.24      486.38     20.25 o 
  -3   0  10       90.89       78.02     10.73 o 
  -2   0  10      366.02      365.35     41.20 o 
  -1   0  10       96.63       81.79     11.08 o 
   0   0  10      110.96      119.89     12.09 o 
   1   0  10      760.51      768.62     21.50 o 
   2   0  10       54.23       53.18      9.27 o 
   3   0  10       15.56       -3.27      5.71 o 
   4   0  10        2.59       -6.50      6.24 o 
   5   0  10      301.08      265.60     22.92 o 
   6   0  10       52.12       73.97     15.88 o 
   7   0  10        6.29      -13.22     16.59 o 
  -9   1  10        7.55       11.04      8.70 o 
  -8   1  10        0.47      -10.60      7.07 o 
  -7   1  10       22.13       33.91     12.90 o 
  -6   1  10       56.75       44.88      9.89 o 
  -5   1  10       20.63       33.82      9.06 o 
  -4   1  10       99.57       90.71     13.84 o 
  -3   1  10      279.28      250.40     15.69 o 
  -2   1  10      599.21      596.24     22.02 o 
  -1   1  10        5.77       12.35      7.99 o 
   0   1  10      319.57      312.39     14.58 o 
   1   1  10      123.97       97.72     14.68 o 
   2   1  10      261.75      286.11     14.97 o 
   3   1  10       98.64       98.71     10.83 o 
   4   1  10       83.20       82.93     10.41 o 
   5   1  10        2.89       -6.72     10.85 o 
   6   1  10       32.21        4.74     18.10 o 
  -9   2  10        5.45       22.66     15.92 o 
  -8   2  10        6.40        5.42      7.65 o 
  -7   2  10       29.20       42.96      9.74 o 
  -6   2  10      159.62      148.21     24.37 o 
  -5   2  10       70.47       61.19     12.19 o 
  -4   2  10      238.38      224.51     15.36 o 
  -3   2  10       38.84       34.56      8.77 o 
  -2   2  10       21.53       28.07     21.44 o 
  -1   2  10       78.91       67.78      9.94 o 
   0   2  10      245.11      226.35     13.44 o 
   1   2  10      495.08      511.98     26.33 o 
   2   2  10      128.72      144.07     12.32 o 
   3   2  10        9.26       16.16      7.35 o 
   4   2  10       30.98       14.87      8.00 o 
   5   2  10       72.28       63.35     10.25 o 
   6   2  10       28.92       19.79     14.85 o 
  -9   3  10       20.94       41.57     16.49 o 
  -8   3  10       10.28        4.77      8.36 o 
  -7   3  10      113.95      109.83     13.23 o 
  -6   3  10       80.54       67.50     11.11 o 
  -5   3  10      193.22      171.35     14.91 o 
  -4   3  10        3.85        5.49      6.83 o 
  -3   3  10        3.25       -2.34      6.76 o 
  -2   3  10      297.91      274.67     18.74 o 
  -1   3  10       96.37       87.88     11.34 o 
   0   3  10      350.16      337.22     15.97 o 
   1   3  10      450.98      427.98     18.21 o 
   2   3  10       25.52       30.70     20.04 o 
   3   3  10       91.36      103.99     11.66 o 
   4   3  10       56.57       69.34     18.49 o 
   5   3  10       61.65       66.18     10.73 o 
   6   3  10       70.13       60.70     17.92 o 
  -8   4  10       49.21       34.10     10.22 o 
  -7   4  10        8.32       18.66      9.85 o 
  -6   4  10       41.72       37.69      9.97 o 
  -5   4  10       49.41       44.95     10.01 o 
  -4   4  10       29.56       23.70      9.06 o 
  -3   4  10       79.23       77.85     11.12 o 
  -2   4  10       82.91       88.22     11.70 o 
  -1   4  10      204.37      175.10     19.25 o 
   0   4  10      516.71      510.83     19.38 o 
   1   4  10        4.85       -3.35      6.66 o 
   2   4  10       80.97       89.33     13.63 o 
   3   4  10      428.27      477.19     24.28 o 
   4   4  10       27.74       33.62     11.62 o 
   5   4  10       13.07       -3.04     17.61 o 
  -8   5  10       34.71       38.05     10.49 o 
  -7   5  10      100.86       99.24     12.79 o 
  -6   5  10       44.94       47.47     10.25 o 
  -5   5  10       97.35      108.21     13.13 o 
  -4   5  10        1.13        2.57     13.59 o 
  -3   5  10      200.92      151.14     14.73 o 
  -2   5  10        0.37       -2.86      9.33 o 
  -1   5  10      282.76      300.19     15.45 o 
   0   5  10        4.42        7.50      7.35 o 
   1   5  10      271.59      271.17     16.16 o 
   2   5  10       28.24       20.38     15.41 o 
   3   5  10        0.08       -8.81      8.98 o 
   4   5  10       63.77       78.01     12.50 o 
  -7   6  10       47.81       72.30     12.40 o 
  -6   6  10       20.17       25.92      9.56 o 
  -5   6  10       31.05       25.80      9.53 o 
  -4   6  10       73.27       88.11     12.48 o 
  -3   6  10        0.49        6.42     11.38 o 
  -2   6  10      462.45      414.51     20.89 o 
  -1   6  10       21.98       25.52      8.37 o 
   0   6  10      441.21      484.35     31.30 o 
   1   6  10      120.66      100.06     11.92 o 
   2   6  10        0.21        1.54      7.38 o 
   3   6  10       47.81       51.41     13.00 o 
  -6   7  10        1.01        1.59     10.82 o 
  -5   7  10       18.62       21.24      9.71 o 
  -4   7  10        3.13        5.07      8.84 o 
  -3   7  10       51.62       34.01     18.93 o 
  -2   7  10       10.63       14.55      9.10 o 
  -1   7  10       81.24      103.77     12.07 o 
   0   7  10      286.22      295.21     17.01 o 
   1   7  10       12.55        5.38      7.81 o 
   2   7  10      137.22      154.28     15.13 o 
  -4   8  10       56.51       78.31     13.02 o 
  -3   8  10        4.10       21.96      9.83 o 
  -2   8  10      143.20      130.84     18.14 o 
  -1   8  10       22.72       31.35     10.90 o 
   0   8  10        2.68       -0.09      8.06 o 
  -4  -8  11      167.96      185.19     23.43 o 
  -3  -8  11       40.69       59.13     15.91 o 
  -2  -8  11       20.80        9.72     10.77 o 
  -1  -8  11        9.27       10.70     12.03 o 
   0  -8  11        3.02       -1.35     11.21 o 
   1  -8  11       30.01       36.65     13.51 o 
   2  -8  11        0.83       -1.36     10.61 o 
  -5  -7  11       88.71      126.02     20.22 o 
  -4  -7  11        0.26       -1.51     10.30 o 
  -3  -7  11       21.63       60.60     15.30 o 
  -2  -7  11       57.58       28.35     12.22 o 
  -1  -7  11      137.11      114.07     18.09 o 
   0  -7  11       19.33       19.09     11.54 o 
   1  -7  11       28.61       19.67     11.67 o 
   2  -7  11       41.38       36.12     12.76 o 
  -6  -6  11      141.80      140.44     20.14 o 
  -5  -6  11        1.71       -7.22      8.82 o 
  -4  -6  11        2.48       24.20     12.18 o 
  -3  -6  11       19.02       28.92     12.68 o 
  -2  -6  11       39.07       53.25     14.28 o 
  -1  -6  11        3.10       -7.99      8.95 o 
   0  -6  11       16.49        9.45     10.06 o 
   1  -6  11       81.63       76.35     15.92 o 
   2  -6  11       75.62       97.07     16.70 o 
   3  -6  11        0.76        1.89      9.85 o 
  -7  -5  11      235.55      231.44     18.81 o 
  -6  -5  11        0.13       -0.21      7.78 o 
  -5  -5  11       28.01       47.89     10.14 o 
  -4  -5  11        0.32        1.07      7.63 o 
  -3  -5  11       33.56       35.72     14.14 o 
  -2  -5  11        2.88        4.41      7.58 o 
  -1  -5  11       47.52       49.15     10.11 o 
   0  -5  11        0.84        8.03      7.16 o 
   1  -5  11        3.57       -7.09      6.82 o 
   2  -5  11        1.71       -5.95      7.66 o 
   3  -5  11      163.73      223.04     28.19 o 
   5  -5  11       19.09       13.26     17.19 o 
  -7  -4  11      173.29      192.82     25.57 o 
  -6  -4  11      129.10      152.70     23.41 o 
  -5  -4  11       14.15        7.79      8.25 o 
  -4  -4  11       81.79       64.36     10.88 o 
  -3  -4  11       73.96       72.48     11.41 o 
  -2  -4  11      320.47      347.25     35.74 o 
  -1  -4  11        2.55        4.43      7.51 o 
   0  -4  11       10.66       12.08      9.99 o 
   1  -4  11        4.51       10.43      9.62 o 
   2  -4  11       68.25       69.12     11.60 o 
   3  -4  11       33.14       27.87     11.10 o 
   4  -4  11      102.78      113.62     17.38 o 
   5  -4  11       76.70      112.88     48.90 o 
  -8  -3  11        3.95       -6.71      8.42 o 
  -7  -3  11       45.22       57.77     18.05 o 
  -6  -3  11       24.44       35.76      9.72 o 
  -5  -3  11        3.23        5.76      7.66 o 
  -4  -3  11      424.99      405.19     25.47 o 
  -3  -3  11      514.98      529.67     22.38 o 
  -2  -3  11      125.13      137.29     13.85 o 
  -1  -3  11       92.41      106.14     12.55 o 
   0  -3  11        0.40       -6.11     10.12 o 
   1  -3  11      234.34      201.56     16.34 o 
   2  -3  11      163.52      164.75     15.11 o 
   3  -3  11       57.78       66.28     10.93 o 
   4  -3  11       69.78      107.21     15.94 o 
   5  -3  11        2.72       15.48     13.00 o 
   6  -3  11      131.28      166.62     29.53 o 
  -8  -2  11      129.36      129.49     14.65 o 
  -7  -2  11      140.51      140.18     15.09 o 
  -6  -2  11        1.96        4.76      7.66 o 
  -5  -2  11        4.48       -8.57      6.85 o 
  -4  -2  11      141.04      141.28     14.34 o 
  -3  -2  11        5.87       -1.97      7.60 o 
  -2  -2  11      244.40      226.36     17.54 o 
  -1  -2  11       17.05       12.76      7.87 o 
   0  -2  11       46.91       17.05     16.64 o 
   1  -2  11        0.32       -8.56      9.40 o 
   2  -2  11       16.17        5.14     12.78 o 
   3  -2  11       27.73       32.11      8.30 o 
   4  -2  11        5.59        4.76      6.91 o 
   5  -2  11       48.46       39.94     14.16 o 
   6  -2  11      101.78      124.74     27.59 o 
  -8  -1  11       46.01       54.98     11.73 o 
  -7  -1  11       43.32       41.84     10.20 o 
  -6  -1  11        9.63        4.34      7.45 o 
  -5  -1  11      112.24      103.38     12.46 o 
  -4  -1  11        3.45        3.39      8.14 o 
  -3  -1  11      249.42      284.55     31.48 o 
  -2  -1  11       72.83       72.24     14.40 o 
  -1  -1  11       49.12       49.90     15.79 o 
   0  -1  11       10.69        9.60      7.63 o 
   1  -1  11      139.85      120.01     13.18 o 
   2  -1  11        0.44      -12.31     10.68 o 
   3  -1  11       26.81       33.18      8.36 o 
   4  -1  11        3.07       -0.31      7.25 o 
   5  -1  11       50.41       58.69     15.61 o 
   6  -1  11       81.57       88.52     17.37 o 
  -8   0  11       41.25       32.53     10.26 o 
  -7   0  11        0.27        2.84      7.84 o 
  -6   0  11       14.27       10.77      8.25 o 
  -5   0  11      102.54      113.86     12.87 o 
  -4   0  11      344.44      323.01     19.29 o 
  -3   0  11      292.66      279.56     17.12 o 
  -2   0  11      154.07      126.48     14.86 o 
  -1   0  11      196.26      191.71     15.57 o 
   0   0  11       74.47       68.76     11.00 o 
   1   0  11        0.03       -0.49      7.38 o 
   2   0  11       37.22       19.19     14.11 o 
   3   0  11      104.28       96.85     11.24 o 
   4   0  11      129.25      137.26     12.84 o 
   5   0  11        8.58       -4.46     12.87 o 
  -8   1  11       41.45       42.98     10.85 o 
  -7   1  11       41.04       38.10     10.35 o 
  -6   1  11      119.65      112.60     13.51 o 
  -5   1  11      424.56      448.33     20.95 o 
  -4   1  11      259.33      256.76     17.12 o 
  -3   1  11       70.37       68.46     10.93 o 
  -2   1  11       13.76       36.82      9.16 o 
  -1   1  11        3.68       -1.02      7.05 o 
   0   1  11        7.21        8.55      7.41 o 
   1   1  11       92.89       71.26     12.51 o 
   2   1  11      234.94      217.85     17.57 o 
   3   1  11       72.50       68.19     10.55 o 
   4   1  11       76.24       73.72     10.99 o 
   5   1  11       47.19       74.23     17.64 o 
  -8   2  11        1.12        4.56      8.46 o 
  -7   2  11       75.02       78.09     12.14 o 
  -6   2  11       87.92       60.36     16.78 o 
  -5   2  11      439.24      424.86     20.80 o 
  -4   2  11       49.54       59.65     10.53 o 
  -3   2  11      422.79      414.40     19.56 o 
  -2   2  11       46.40       44.08      9.60 o 
  -1   2  11       35.98       28.84      8.47 o 
   0   2  11      205.16      196.12     16.12 o 
   1   2  11       10.85        4.57      5.10 o 
   2   2  11       26.41       12.81      8.73 o 
   3   2  11      422.96      417.06     18.80 o 
   4   2  11        1.83      -11.58      7.72 o 
   5   2  11       58.28       30.00     16.40 o 
  -8   3  11        0.15        3.92      8.44 o 
  -7   3  11        6.43       -4.01      7.40 o 
  -6   3  11      377.21      357.08     19.98 o 
  -5   3  11       23.86       15.68      8.96 o 
  -4   3  11      308.38      309.76     34.61 o 
  -3   3  11       18.87       19.19      8.20 o 
  -2   3  11       10.14       24.96     19.28 o 
  -1   3  11      241.85      222.78     17.05 o 
   0   3  11      100.50       89.04     12.20 o 
   1   3  11       54.84       43.12     14.18 o 
   2   3  11      114.34       82.37     11.17 o 
   3   3  11      143.12      141.66     13.97 o 
   4   3  11        2.41      -19.35     15.36 o 
  -7   4  11       30.94       37.50     10.67 o 
  -6   4  11       25.36       17.83     21.06 o 
  -5   4  11       30.28       44.73     10.28 o 
  -4   4  11       38.75       33.92      9.76 o 
  -3   4  11      256.32      273.17     22.16 o 
  -2   4  11      156.96      166.89     26.78 o 
  -1   4  11        8.96       -4.30      9.72 o 
   0   4  11      120.97      131.52     14.40 o 
   1   4  11      250.87      293.36     20.74 o 
   2   4  11       18.19       22.11     16.01 o 
   3   4  11        0.14      -16.19     30.13 o 
   4   4  11       60.68       38.57     10.65 o 
  -6   5  11      218.93      200.63     17.63 o 
  -5   5  11      166.82      167.99     16.47 o 
  -4   5  11        0.35        4.68      8.16 o 
  -3   5  11        1.66       -6.51     11.24 o 
  -2   5  11       67.68       66.15     18.83 o 
  -1   5  11      174.63      153.39     15.59 o 
   0   5  11      313.14      321.65     19.89 o 
   1   5  11       48.07       32.88      9.33 o 
   2   5  11       90.69       85.19     19.06 o 
   3   5  11        3.42        3.46     17.29 o 
  -5   6  11      296.93      232.15     18.97 o 
  -4   6  11      659.97      600.36     25.44 o 
  -3   6  11       19.72       14.58     17.39 o 
  -2   6  11       27.59       16.71      8.84 o 
  -1   6  11      379.36      373.85     20.39 o 
   0   6  11       45.72       35.28     19.27 o 
   1   6  11       34.09       23.06     14.35 o 
  -3   7  11       20.95       29.00     10.83 o 
  -2   7  11      151.62      177.79     17.19 o 
  -3  -7  12        8.45       -6.42     10.94 o 
  -2  -7  12        5.75       -8.75      9.07 o 
  -1  -7  12        2.99       -4.33     10.43 o 
   0  -7  12      103.50      127.55     19.80 o 
   1  -7  12       11.14       17.78     12.88 o 
  -4  -6  12       13.70       11.18     11.74 o 
  -3  -6  12        9.57       15.24     12.04 o 
  -2  -6  12        1.10        4.59     10.50 o 
  -1  -6  12      106.48       90.06     17.37 o 
   0  -6  12       19.63        9.65     11.28 o 
   1  -6  12        4.06       12.10     11.26 o 
   2  -6  12      157.82      155.01     20.91 o 
  -5  -5  12        5.96       -5.69      7.84 o 
  -4  -5  12      177.00      160.99     23.93 o 
  -3  -5  12       30.15       56.81     16.78 o 
  -2  -5  12       28.16       18.01      9.30 o 
  -1  -5  12       47.56       57.42     11.50 o 
   0  -5  12       47.54       22.93     10.33 o 
   1  -5  12       26.86       26.19     10.30 o 
   2  -5  12        3.85       20.19     11.63 o 
  -6  -4  12        9.82       12.98     15.48 o 
  -5  -4  12       23.61       21.80      9.97 o 
  -4  -4  12      323.19      327.71     19.67 o 
  -3  -4  12     1749.36     1769.13     44.06 o 
  -2  -4  12       25.40       44.12     11.17 o 
  -1  -4  12       13.89       12.55      8.83 o 
   0  -4  12       41.33       35.03     27.70 o 
   1  -4  12      195.24      203.46     17.46 o 
   2  -4  12        7.77        1.79      8.86 o 
   3  -4  12      211.40      231.05     21.69 o 
  -7  -3  12       42.84       45.16     18.17 o 
  -6  -3  12       67.85       95.43     13.68 o 
  -5  -3  12        0.62       -8.32      7.26 o 
  -4  -3  12      185.83      150.22     15.00 o 
  -3  -3  12      165.84      137.65     14.91 o 
  -2  -3  12       42.76       31.86     10.00 o 
  -1  -3  12       30.41       23.38      9.32 o 
   0  -3  12       19.46        5.27      6.71 o 
   1  -3  12        1.36        5.74      8.40 o 
   2  -3  12      154.12      166.93     24.09 o 
   3  -3  12       41.89       32.39     11.00 o 
   4  -3  12       85.94       78.70     22.39 o 
  -7  -2  12       89.82       92.80     13.53 o 
  -6  -2  12       50.13       51.33     13.70 o 
  -5  -2  12        3.94        0.32      8.20 o 
  -4  -2  12       12.84       13.16      8.67 o 
  -3  -2  12       66.16       62.20     11.23 o 
  -2  -2  12       15.10        8.29      8.35 o 
  -1  -2  12        3.43       12.28      8.19 o 
   0  -2  12       23.22        0.80      6.58 o 
   1  -2  12       15.35       22.78      9.32 o 
   2  -2  12       32.75       40.54     10.53 o 
   3  -2  12      135.71      129.48     18.30 o 
   4  -2  12      159.25      160.71     28.24 o 
  -7  -1  12       59.60       84.49     13.52 o 
  -6  -1  12        1.67        4.44      8.66 o 
  -5  -1  12        1.27       -5.35     16.25 o 
  -4  -1  12       23.65       14.85      8.98 o 
  -3  -1  12        1.45        8.13      7.73 o 
  -2  -1  12       61.85       59.89     10.95 o 
  -1  -1  12        4.78        9.75     17.99 o 
   0  -1  12       59.48       60.58     10.86 o 
   1  -1  12       54.57       37.33      9.61 o 
   2  -1  12      176.20      176.93     16.09 o 
   3  -1  12      156.08      140.45     18.56 o 
   4  -1  12       48.15       43.27     15.53 o 
  -7   0  12       33.80       33.08     11.03 o 
  -6   0  12      197.06      203.56     17.57 o 
  -5   0  12      190.39      205.94     25.89 o 
  -4   0  12       13.93       12.66      7.93 o 
  -3   0  12      143.22      114.79     13.37 o 
  -2   0  12      147.05      133.43     24.90 o 
  -1   0  12      187.56      153.45     14.74 o 
   0   0  12        2.21        3.71      7.87 o 
   1   0  12       21.10        9.99      7.89 o 
   2   0  12      325.65      332.65     19.91 o 
   3   0  12       74.46       89.32     15.61 o 
   4   0  12      606.94      635.31     23.25 o 
  -7   1  12       15.08       19.95     13.27 o 
  -6   1  12       28.75       28.75     10.37 o 
  -5   1  12       12.59       17.01     12.15 o 
  -4   1  12      107.48      104.45     14.09 o 
  -3   1  12      110.84       97.73     32.21 o 
  -2   1  12       82.13       85.44     12.36 o 
  -1   1  12       52.64       54.62     11.03 o 
   0   1  12        9.78       13.24     11.23 o 
   1   1  12       75.30       47.60     10.33 o 
   2   1  12      215.69      208.08     17.55 o 
   3   1  12       50.25       42.00     12.77 o 
   4   1  12        9.07        3.00     22.92 o 
  -7   2  12       35.71       29.12     10.45 o 
  -6   2  12        5.97       -4.35     11.34 o 
  -5   2  12       59.44       52.52     10.94 o 
  -4   2  12      125.88      138.63     14.74 o 
  -3   2  12       73.12       73.60     11.96 o 
  -2   2  12       90.07       81.40     11.80 o 
  -1   2  12       27.92       28.28      9.25 o 
   0   2  12       33.76       42.51     10.03 o 
   1   2  12       53.93       50.81     18.79 o 
   2   2  12        0.83        8.50      8.93 o 
   3   2  12       54.49       43.36     12.47 o 
  -6   3  12       10.90        5.04     14.34 o 
  -5   3  12      137.17      140.31     15.51 o 
  -4   3  12       20.05        6.33      8.52 o 
  -3   3  12      206.18      193.73     16.50 o 
  -2   3  12       34.42       24.54      9.30 o 
  -1   3  12       18.07        1.33     24.73 o 
   0   3  12        2.93       -1.94      7.66 o 
   1   3  12       84.15       65.80     11.90 o 
   2   3  12       73.90       65.68     11.79 o 
  -5   4  12       78.11       50.84     11.60 o 
  -4   4  12      102.45       91.50     13.20 o 
  -3   4  12      152.80      145.76     15.26 o 
  -2   4  12       60.88       40.11     10.26 o 
  -1   4  12       10.83       -5.72      6.98 o 
   0   4  12       58.66       57.35     11.61 o 
   1   4  12       46.39       45.04     16.59 o 
  -4   5  12      285.88      318.23     20.43 o 
  -3   5  12        0.18       13.11      8.89 o 
  -2   5  12       61.34       50.95     11.39 o 
  -1   5  12        0.83       -2.75     12.91 o 
   0   5  12        1.15       -6.73      8.30 o 
  -2  -5  13       42.33       25.57     13.21 o 
  -1  -5  13      137.34      177.01     22.61 o 
   0  -5  13        9.62       10.17     12.58 o 
  -4  -4  13        4.44       -1.95      8.37 o 
  -3  -4  13       12.67       11.33      9.53 o 
  -2  -4  13       84.85      107.15     14.73 o 
  -1  -4  13       78.83       62.84     14.78 o 
   0  -4  13       70.08       73.81     13.11 o 
   1  -4  13      304.52      319.18     26.36 o 
  -4  -3  13        0.65       -4.20      8.46 o 
  -3  -3  13       25.04       19.72      9.94 o 
  -2  -3  13       46.59       53.14     11.54 o 
  -1  -3  13       37.95       45.65     15.42 o 
   0  -3  13       93.31      124.14     25.31 o 
   1  -3  13       82.15       79.89     15.14 o 
   2  -3  13        3.16        8.45      9.95 o 
  -5  -2  13        1.10        3.32     15.07 o 
  -4  -2  13        2.81        1.68      8.73 o 
  -3  -2  13       15.08       29.95      9.87 o 
  -2  -2  13       64.91       73.13     12.43 o 
  -1  -2  13       83.41       80.24     13.04 o 
   0  -2  13        9.86        3.29      7.21 o 
   1  -2  13       36.56       42.49     23.30 o 
   2  -2  13       86.81       83.18     14.05 o 
  -5  -1  13        9.93        8.38      9.04 o 
  -4  -1  13        9.36        5.61      8.60 o 
  -3  -1  13       37.43       29.34      9.99 o 
  -2  -1  13       67.38       73.79     12.62 o 
  -1  -1  13        2.03       -7.88      7.17 o 
   0  -1  13       86.66       75.98     21.25 o 
   1  -1  13      126.81      120.43     14.93 o 
   2  -1  13       90.84       63.78     12.67 o 
  -5   0  13       12.86       10.36     14.76 o 
  -4   0  13        3.97        5.04     12.89 o 
  -3   0  13      189.93      169.88     16.52 o 
  -2   0  13       30.74       22.77     13.48 o 
  -1   0  13        7.85       18.72      9.01 o 
   0   0  13       41.30       36.78     10.49 o 
   1   0  13       30.39       40.97     24.93 o 
   2   0  13      131.55      141.53     17.49 o 
  -5   1  13       11.00       17.10     10.03 o 
  -4   1  13       13.10        5.61      8.87 o 
  -3   1  13        1.09      -10.59      7.06 o 
  -2   1  13       12.26        8.41      8.49 o 
  -1   1  13       14.68        5.56      8.17 o 
   0   1  13        0.36       -0.95     19.60 o 
   1   1  13       21.91       27.20     10.77 o 
  -4   2  13        6.83        4.01      9.11 o 
  -3   2  13       59.90       35.93     10.69 o 
  -2   2  13        1.12       -6.07      8.08 o 
  -1   2  13        7.28       11.10     16.26 o 
   0   2  13       18.21        9.72      9.21 o 
  -3   3  13       14.75       11.35     15.66 o 
  -2   3  13       31.71       20.00      9.80 o 
  -1   3  13        7.89        3.42      8.18 o 
                                                 
